# Supplementary material for: Identification of antiparasitic drug targets using a multi-omics workflow in the acanthocephalan model
Source: BMC Genomics. 2022 Sep 30;23:677. doi: 10.1186/s12864-022-08882-1 (PMC9523657; doi:10.1186/s12864-022-08882-1)
Supplement: Supplementary file 2 — Additional file 2: Supplementary Tables S3-S6. [file 12864_2022_8882_MOESM2_ESM.xlsx]

## Sheet: Supplementary_Table_S3
Supplementary Table S3 - Properties of target proteins
		DeepTMHMM	GRAVY	TargetP	DeepLoc	ECPred enzyme prediction
Candidate ID	Sequence length (aa)	Transmembrane topology prediction	Grand average of hydropathy	N-terminal presequences prediction	Subcellular localization prediction	Result	Confidence score
DN10022_c0_g1	775		-0.817		Cytoplasm, Soluble	non enzyme
DN10056_c1_g1	203		-0.603		Cytoplasm, Soluble	non enzyme
DN10080_c0_g1	1174		-0.272		Cell membrane, Soluble	non enzyme
DN10137_c2_g1	637		-0.653		Cytoplasm, Soluble	non enzyme
DN10149_c0_g1	301		0.008		Mitochondrion, Membrane	non enzyme
DN10636_c1_g1	777		-0.615		Nucleus, Soluble	non enzyme
DN11738_c21_g1	600		-0.303		Lysosome/Vacuole, Soluble	non enzyme
DN154_c0_g1	269		-0.609		Mitochondrion, Soluble	non enzyme
DN1609_c0_g1	341		-0.174		Golgi apparatus, Membrane	2.4.1.-	0.95
DN16859_c2_g1	242		-0.697		Cytoplasm, Soluble	non enzyme
DN16891_c0_g1	515		-0.112		Cytoplasm, Soluble	3.5.3.6	0.69
DN17644_c0_g1	198		0.103		Mitochondrion, Soluble	non enzyme
DN2438_c0_g1	476		-0.207		Cytoplasm, Soluble	3.5.3.6	0.7
DN2928_c0_g1	242		-0.59		Mitochondrion, Soluble	non enzyme
DN3011_c0_g1	577		-0.729		Nucleus, Soluble	non enzyme
DN3169_c0_g1	197	3 transmembrane helices	0.244		Endoplasmic reticulum, Membrane	non enzyme
DN3859_c0_g1	287		-0.374		Cytoplasm, Soluble	3.-.-.-	0.44
DN4126_c0_g1	206		-0.587		Mitochondrion, Soluble	non enzyme
DN4329_c0_g1	481		-0.374		Mitochondrion, Soluble	no prediction
DN4577_c0_g1	123		-0.483		Cytoplasm, Soluble	non enzyme
DN4617_c0_g1	193		-1.275		Nucleus, Soluble	non enzyme
DN5052_c0_g1	211		-0.671		Mitochondrion, Soluble	non enzyme
DN5229_c0_g1	224		-1.077		Mitochondrion, Soluble	non enzyme
DN5346_c0_g1	284		-0.071		Plastid, Soluble	non enzyme
DN5995_c0_g1	315		-0.043		Cytoplasm, Soluble	4.1.-.-	0.88
DN6003_c0_g1	530		-0.575	mitochondrial transfer peptide	Mitochondrion, Soluble	non enzyme
DN6316_c0_g1	238		-0.437		Extracellular, Soluble	non enzyme
DN6823_c0_g1	320	1 transmembrane helix	-0.373		Cell membrane, Membrane	non enzyme
DN7072_c0_g1	278		-0.412		Mitochondrion, Soluble	non enzyme
DN7137_c0_g1	258		-0.269		Nucleus, Soluble	2.-.-.-	0.72
DN7159_c0_g1	585	1 transmembrane helix	-0.199		Endoplasmic reticulum, Membrane	non enzyme
DN7657_c0_g1	368		-0.38		Cytoplasm, Soluble	non enzyme
DN7998_c0_g1	343		-0.358		Cytoplasm, Soluble	non enzyme
DN8005_c0_g1	1133		-0.095		Cytoplasm, Soluble	non enzyme
DN8443_c0_g1	561	1 transmembrane helix	-0.151	N-terminal signal peptide	Cell membrane, Membrane	non enzyme
DN8627_c0_g1	567	11 transmembrane helices	0.423		Cell membrane, Membrane	non enzyme
DN8666_c0_g1	659		-0.884		Cytoplasm, Soluble	non enzyme
DN8750_c0_g1	658		-0.482		Cytoplasm, Soluble	2.7.-.-	0.68
DN8763_c0_g1	230		-0.159		Peroxisome, Soluble	1.1.-.-	0.63
DN9169_c0_g2	341	6 transmembrane helices	0.188		Cell membrane, Membrane	3.1.3.-	0.84
DN9190_c0_g2	602	6 transmembrane helices	0.036	N-terminal signal peptide	Cell membrane, Membrane	1.-.-.-	0.47
DN9257_c0_g1	417		-0.501		Nucleus, Soluble	non enzyme
DN9257_c0_g2	425		-0.395		Nucleus, Soluble	non enzyme
DN9290_c0_g1	337		-0.223		Cytoplasm, Soluble	4.-.-.-	0.71
DN9499_c0_g1	1072		-0.834	N-terminal signal peptide	Nucleus, Soluble	non enzyme
DN9506_c0_g1	1819		-0.688		Cytoplasm, Soluble	2.-.-.-	0.51
DN9646_c0_g1	1203		-0.348		Cell membrane, Membrane	non enzyme
DN9650_c0_g1	153		-0.544		Cytoplasm, Soluble	non enzyme
DN9684_c0_g1	227		-0.408		Cytoplasm, Soluble	2.-.-.-	0.64
DN9945_c3_g3	1650		-0.655		Nucleus, Soluble	3.-.-.-	0.43
DN9948_c0_g1	209		-1.077		Nucleus, Soluble	non enzyme
DN9950_c1_g1	187		-0.251		Plastid, Soluble	non enzyme

## Sheet: Supplementary_Table_S4
Supplementary Table S4 - PFAM motifs of target proteins
query	database name	motif ID	position	query sequence	database sequence	score	i-E-value
TRINITY_DN10056_c1_g1	pfam	EF-hand_1	18..37,86..106,132..147	WLFKFFDHSQNGHISHEDFV,QIDKDADGQINEDEWINFCKE,VLDFDGNGAIDFYEMA	eiFrefDkDgdGkIdfeEfk,efDkDgdGkIdfeEfkellkk,efDkDgdGkIdfeEfk	13.5,18.6,11.1	0.042,0.00098,0.25
	pfam	EF-hand_6	19..37,86..105,132..146	LFKFFDHSQNGHISHEDFV,QIDKDADGQINEDEWINFCK,VLDFDGNGAIDFYEM	aFklfDkdgdGkidkeElr,lfDkdgdGkidkeElrkaLr,lfDkdgdGkidkeEl	13.3,14.0,10.5	0.061,0.036,0.49
	pfam	EF-hand_8	2..38	HILrKN-LME-FLEQKYSWLFKFFDHSQNGHISHEDFVA	ril.rllglkelsedevdilfrefDtdgdGyisfdEFcv	20.9	0.00025
	pfam	EF-hand_7	15..104,85..147	KYSWLFKFFDHSQNGHISHEDFVAkaerateevkeyFLTQ-----ENGQELVDEHletirnsqiqaYQNLFNGLaqqiDKDADGQINEDEWINFC,QQIDKDADGQINEDEWINFCKEIASYYSSNNALPSwfQSiLEEYFTSVlDFDGNGAIDFYEMA	klkeaFkelDtdgdgyldkeeLlr............llrkifqgsgegkklsdee...........leelfkef....DldkdGvisfdEFlkay,kelDtdgdgyldkeeLlrllrkifqgsgegkklsd..ee.leelfkef.DldkdGvisfdEFl	21.8,20.3	0.00021,0.00059
	pfam	EF-hand_5	85..103	QQIDKDADGQINEDEWINF	qaiDlNgDGkIskeELktl	16.5	0.0047
	pfam	DUF247	77..133	QNLFNGLAQQIDKDADGQInedeWINFCKEIASYYSSNNAlpSWFQSILEEYFTSVL	aklfnkLckgvvfdeedsy....lskvieelnkyyrsrwn..rwiailrrkyfsnpw	11.3	0.16
	pfam	PMBR	92..120	DGQINEDEWINFCKEIASYYSSNNALPSW	sgkisyeeyldmasrvlafiesngrlPny	11.2	0.35
TRINITY_DN10080_c0_g1	pfam	Ig_3	47..120,137..210,244..313,340..402,432..499,666..728,770..826,864..929,974..1040,1085..1144	PSALIFPSDLIdVYEGESVSFTCYPqEGDPHPDISWSRIDGKaILP---P----SRIIDSQLELIQVSKETATQYQCTMTN,PGIKIMTNPDHigdIHNEHPVYVQCVASGTPTPDVYWTRNGH---NVTMP-----EPGYSLLIINPSLLSNgIHSFECVAKN,SITAEPKSP--KVGDDILLTCSIdrdTQWNRPvTYIWRKDGKH---LSTN---LNLERFDIHLIRKASHMDSGVYECD,SN-KlSTVGSDVSLECPLaSAHPTIEIEWSRYESVLPSQ-------SHIFEDKLIIQDIQQEDSGIYICTI,VQLSATPTEFSYGYKVTMFCYVAHNNINvRYSWLKDGR---S-RMR--SGVALKDNRIELY-VQQADLGIYTCDV,PPSE--F…	Pvitvppssts.vtegenvtLtCea.egsppptitWykngek.lssgstsssegsdgsnssLtisnvtksdsGtYtCvAsN,Pvitvppssts...vtegenvtLtCeaegsppptitWykngeklssgstsssegsdgsnssLtisnvtksd.sGtYtCvAsN,vitvppsstsvtegenvtLtCea...egsppp.titWykngeklssgstsssegsdgsnssLtisnvtksdsGtYtCv,ssts.vtegenvtLtCea.egsppptitWykngeklssgstsssegsdgsnssLtisnvtksdsGtYtCvA,itvppsstsvtegenvtLtCeaegsppp.titWykngeklssgstsssegsdgsnssLtisnvtksdsGtYtCvA,ppsstsv…	32.7,25.0,26.3,31.9,22.3,25.0,24.7,35.4,12.2,23.2	8.8e-08,2.1e-05,8.6e-06,1.5e-07,0.00016,2.2e-05,2.8e-05,1.2e-08,0.21,7.8e-05
	pfam	Ig_2	53..122,150..210,248..314,342..417,433..506,660..735,766..836,864..939,1086..1150	PSDlIDVYEGESVSFTCYPQeGDPHPDISWSrIDGKAILPPSR-IIDSqleliqVSKETATQYQCTMTNIA,DIHNEHPVYVQCVASGTPTPDVYWTRNGHNVTmPEPGysLLIINPSLLSNGIhsFECVAKN,EPKSPKVGDDILLTCSIDrdtqWNRPVTYIWRKDGKHLSTNLNlerfdiHLIRKASHMDSGVYECDI,KLSTVGSDVSLECPlASAHPTIEIEWSRYESVLPSQSHifedkLIIQDIQQEDSGIYICTIKQNR-QIQQHFVNLTV,QLSATPTEFSYGYKVTMFCYvAHNNINVRYSWLKDGrSRMRsgvalKDNR-IELYVQQADLGIYTCDVtrQNDGG,NVTFlnppSEFKRGGNIEVECIVSGQQDAPITWTREKKDMSSN…	psp.tvvtegepvtLtCsas.gnpppkvqwy.kggevinsspnffina......vsaedsgtYtCrarntk,vvtegepvtLtCsasgnpppkvqwykggevin.sspn..ffinavsaedsgt..YtCrarn,sptvvtegepvtLtCsas....gnpppkvqwykggevinsspn......ffinavsaedsgtYtCra,tvvtegepvtLtCs.asgnpppkvqwykggevinsspn.....ffinavsaedsgtYtCrarntkggevsrpveltv,vlrpsptvvtegepvtLtCs.asgnpppkvqwykgg.evin.....sspnffinavsaedsgtYtCra..rntkg,rpsp....tvvtegepvtLtCsasgnpppkvqwykggevinss…	22.7,20.7,26.5,33.0,17.6,18.5,14.5,34.7,15.9	0.0001,0.0004,6.6e-06,5.9e-08,0.0038,0.002,0.036,1.8e-08,0.013
	pfam	I-set	57..133,152..181,252..329,337..417,668..736,766..828,865..942,1086..1145	IDVYEGESVSFTCYpQEGDPHPDISWSRIdGKAILPPSRII------DSQLELIQVSKETATQYQCTMTNIAGSSSAIATVNI,HNEHPVYVQCVASGTPTPDVYWTRNGHNVT,PKVGDDILLTCSIDRDtqwnRPVTYIWRKDGKHLST--NLNLERFD--IH-LIRKASHMDSGVYECDIEGNQFTYKAHFSLQI,QRTSNKLSTVGSDVSLECPlASAHPTIEIEWSRYESVLPSQSHI--FE----DKLIIQDIQQEDSGIYICTIKQNRQIQQHFVNLTV,SEFKRGGNIEVECIVSGQQDAPITWTREKKDMSSN--TFIHK----TILKFFNFVEHNLGEYRCSAKTSVGELSK,SRSDFRAGGHVVVECVVSDS-LAHITWKK----LRK…	vevseGesvelect.veGepepsvsWakd.gselkssqrvkvtveeaeytLtIsnvevsDeGkYtckatnsagkaeakaeLkV,seGesvelectveGepepsvsWakdgselk,vseGesvelectveGe....pepsvsWakdgselkssqrvkvtveeaeytLtIsnvevsDeGkYtckatnsagkaeakaeLkV,qklkdvevseGesvelect.veGepepsvsWakdgselkssqrvkvtveeaeytLtIsnvevsDeGkYtckatnsagkaeakaeLkV,vevseGesvelectveGepepsvsWakdgselkssqrvkvtveeaeytLtIsnvevsDeGkYtckatnsagkaea,kdvevseGesvelectveGepepsvsWakdgselks…	27.9,13.0,12.9,32.4,22.5,16.6,37.0,12.7	2e-06,0.086,0.091,7.8e-08,9.3e-05,0.0066,2.8e-09,0.11
	pfam	ig	54..126,342..407,569..623,666..732,769..830,870..938,1086..1146	SDLIDVYEGESVSFTCYPQEGDPHPDISWSRIDGKAILPPS-------RIIDSQLELIQVSKETATQYQCTMTNIAGSSS,KLSTVGSDVSLECPLASAHPTIEIEWSRYESVLPSQSH--------IFEDKLIIQDIQQEDSGIYICTIKQNRQ,FECDSS--ARDADIFWERVSPTLLISLP------ARIEQNRIMFDRFSHDDVGQYVCNVKSDG,PPSEFKRGGNIEVECIVS-GQQDAPITWTREKKDMSSNTF--------IHKTILKFFNFVEHNLGEYRCSAKTSVG,DFRAGGHVVVECVVS--DSLAHITWKKLRKSNSASMK--------VKDRFLIISPFTSSDLGTYECQAITNG,TVGGKIDITCTVK-NDPTALISWHRGNRR…	kplvlvleGesatLtCsvstqtkptdvtWkkegqtkiesqkvvkegnrrkgssslliskvteedaGtYtCevnnsgssvt,vlvleGesatLtCsvstqtkptdvtWkkegqtkiesqkvvkegnrrkgssslliskvteedaGtYtCevnnsgs,LtCsvstqtkptdvtWkkegqtkiesqkvvkegnrrkgssslliskvteedaGtYtCevnnsg,plvlvleGesatLtCsvstqtkptdvtWkkegqtkiesqkvvkegnrrkgssslliskvteedaGtYtCevnnsgs,lvleGesatLtCsvstqtkptdvtWkkegqtkiesqkvvkegnrrkgssslliskvteedaGtYtCevnnsg,leGesatLtCsvstqtkptdvtWkkegqt…	32.1,26.8,10.5,15.8,22.8,31.8,20.7	1.1e-07,4.7e-06,0.56,0.013,8.4e-05,1.3e-07,0.00037
	pfam	Ig_5	343..415,570..633,673..731,773..828	LSTVGSDVSLECPLASAhptIEIEWSRYESVLPSQShifEDKLIIQDIQQ-EDSGIYICTIKQNRQIQQHFVNL,ECDSSARdADIFWERVSPTLlislpARIEQNRIMFDRFSH-DDVGQYVCNVKSDGKIHKKYLHLD,GGNIEVECIVSGQqdAPITWTREKKDMSSNTfIHKTILKFFNFVEHnLGEYRCSAKTSV,GGHVVVECVVSDSlAHITWKKLrksNSASMKVKDRFLIISPFTS-SDLGTYECQAIT	VsisGttVtltCpeese...eeikWekndkelkdke...eeeLlleeFsevedsGyysCykesskkdakhyLyl,tCpeese.eeikWekndkel.....kdkeeeeLlleeFsevedsGyysCykesskkdakhyLylk,GttVtltCpeese..eeikWekndkelkdke.eeeLlleeFseved.sGyysCykessk,GttVtltCpeese.eeikWekn...dkelkdkeeeeLlleeFsevedsGyysCykes	21.5,10.3,13.4,10.6	0.00024,0.75,0.082,0.61
	pfam	V-set	385..417,803..833	LIIQDIQQEDSGIYICT-IKQNRQIQQHFVNLTV,KVKDRFLIISPFTSSDLGTYECQAITNGEVI	ltiqnltlsDsGtYtCavvpkgegvfgkgtrLtV,sngdfsltiqnltlsDsGtYtCavvpkgegv	19.3,10.0	0.0011,0.83
	pfam	Ig_6	376..408,906..948	SQSHI--FEDKLIIQDIQQEDSGIYICTIKQNRQI,RDNLLRFHNVMSEDVGIYSC-IATNNHGSQYISFEIKISDDNSV	ssphiiqeknaLwFkpveindsGsYiCrirspqee,eknaLwFkpveindsGsYiCrirspqeeaccvkiiLeVqpkena	15.5,9.2	0.011,0.99
	pfam	C2-set_2	62..88	GESVSFTCYPQEGDPHPDISWSRIDGK	eeevvatCvsrggkPapqitWyldgkp	9.8	0.84
	pfam	Ig_C17orf99	770..836	FRAGGHVVVECVVSDSLAHITWKKLRKSNSASMK--VKDR----FLIISPFTSS-DLGTYECQAITNGEVIMRS	fpksrrvlisClasegspPItYsLvgkkgivvakkivkegkPAnFsllitlkssPdlltyaCqAantsgvqass	13.3	0.07
TRINITY_DN10137_c2_g1	pfam	Filament	44..401	DEKRELQNLNENFSHYLERVKQMEARNDNLEKQLKTLRENWGFETVEIRNQKDKELEDRRAAINDAELNKCYPQVQIWSNGYSADILKGKIAFLnllandklrklnylenqnmiffddanewTKRTKDLDDDLHKLRktlddhisalvesmSDLDNAMLGRMNIENAVQTLKDKLIFLQAIQEEEINELQNIS--TVGFDTGTFYKHELSKAIDDIRKDFKTLSDAQSEQINSYYKTRIEEIQHHVNQEKKEMAEAKTTGSPEQMNVVSLKTSISEARNDRAELESEnskLLATIKNIEQQLYELQSLRNQEEYDrdviLSKLSDEIQALRNELQNASAGNVSLRFEINTYKRLLEIQEK	nEkeelqeLNdrlAsYidkVraLEqenkeLeakieeleekksaevsklkelyekeleelrkqldelakerarlqleldnlreeledlrkkyeke............................lnkreevEaelaalr..............kdldeatlarvdLekkvesLkeelaflkkvheeEvkelqkqvseqvlvevdaarkldLaeilkeiraqyeelaeknreeaeewykakleelqeaaeknsealrsakeeitelrrqiqsleieleslkkqkasleak...laeleerleaeleklqeklaeleee....laeireemarqlreYqeLLdvKlaLdiEIatYRkLLEGeee	113.0	2.3e-32
	pfam	LTD	529..626	GSIAIDELDNND------RYIALKNYSDDEVDIGGFAIFQNDEHsslKYEFANNVRIRPLATLRIFSMSSAQfaNQDDLI-ADgINSWISTSNITTSLISSKGES	gdvvIsevvedgagnnadefielyNtsskavdLsgwkledasge...tytfpngttlapgqtvvvwtgsgtt..sasngskas.snavwnnggdavaLldangnv	32.0	1.3e-07
	pfam	PPDK_N	149..231	NYLENQNMIFFDDANEWtKRTKDLDDDLHKLRKTLDDHISALVESMSDLDNAMLGRMNIENAVQTLKDKLIFLQAIQEEEINE	kigekeikivydekeeg.tkevevpeeereklsLsdeeveeLakiakkiekhygtpmdiEfaideeegklyllQaRpetrtse	13.8	0.028
	pfam	HSBP1	49..82	LQNLNENFS----HYLERVKQMEARNDNLEKQLKTLRE	LqqlqdKFqtmsdqIlsriDeMssRiDdLEksiadlmt	10.9	0.34
	pfam	Lectin_N	267..346	AQSEQINSYYKTRIEEIQHHVNQEKKEMAEAKTTGSPEQMNVVSLKTSISEarnDRAELESENSKLLATIKNIEQQLYEL	sqnsqLrreletLketfsnfssstlaeiqalssqggslsdkvtsleaklek...kqqdlkadhselllhvkqlvkdLrtL	9.3	0.99
	pfam	TPR_MLP1_2	47..107,315..404	RELQNLNENFSHYLERVKQMEARNDNLEKQLKTLRENWGFETVEIRNQKdKELEDRRAAIN,ISEARNDRAELESENSKLLATIKNIEQQLYELQSL--RNQEEYDRDVIL-SKLSDEIQALRNELQNASAGNVSLRFEINTYKRLLEIQEKHLS	kelqalreelnelkaeiaelkaeaesakaeleeseesweeqkkelekel.selekriedln,lksleeeikslkeekedaeeklqklqedlekqaeiakeaqqkYerelvkhaedikelqalreelnelkaeiaelkaeaesakaeleeseeswe	9.7,9.9	0.91,0.76
TRINITY_DN10149_c0_g1	pfam	AMP-binding	65..301	SRTDPDKPCFIY--EKDVWTFRQIQNQVELIQKYFAsHFGdrLKSGDCVALMMNNHPLYPCIWLGFARMGVSTALINTNLRKEQLQHVLNACQPKLLV---AGDNFKE----EISQIRLECEVIYIDTSDCKNGVDFNSVKNLPPVD----RYNGINKFDALLHIFTSGTTGLPKMAKITHYRFLLGGCGC--YHVQNMKSSEVIYNPLPLYHSMGGWLCLSYALLYGNTVVIKKKFSV--SSFWKDCVT-YNCT	aaktpdkvalvdsgegqtlTYreldervnrlAagLr.slG..vkkgdrVaillpnspewvvallailkaGavvvplnptltaeelayiledseakvlitatvdselleklleaaakleavklvivldadellkeeelkeeeeseekaekpeeeeelkpddlayiiYTSGTTGkPKGVmlshrnlvasvaslkletrfklkeddvvlsilplahifglilelllallsGatvvllekdaaldpklllelieelkvt	130.4	6.9e-38
TRINITY_DN10636_c1_g1	pfam	RRM_1	156..218,237..298	IYIRGLPKEFNDQDLSRLCQSVGRIRSLKAIMDkDTNRCKGYGFVDFETSESAISALKKINSS,YFANLSSTVNEVILEDVLAEFGQVISARILRDNNTRSKGVGFARMETKEICDNIIDALNGKK	lfVgnLppdvteeeLkelFskfGpiksirlvrd.etgrskgfafVeFedkedaekAlealngk,fVgnLppdvteeeLkelFskfGpiksirlvrdetgrskgfafVeFedkedaekAlealngkk	54.8,41.1	6.6e-15,1.2e-10
TRINITY_DN154_c0_g1	pfam	HSP20	65..147,184..261	NKFRVTLPATGYDKSDITTSISGNILTIHGRHS-DHQDGNGYNA----REFSRKFDLPRNIDESKMTSFLtGGGMLVVEMPFMVEQQS,KKLEINVPLPNYQPDEIQLTLKDHDLILKAEST-KSDNLKYGRQ-----YLYRQVTLPKETNTNMLSSTLEDGTLHIEAPLLDS	eefevkldvpglkkeelkvkvednrvlvkgeheeeeedekglikerssrkFsrkftLPenvdadkvkasl.kdGvLtvtvpkkepekk,eefevkldvpglkkeelkvkvednrvlvkgeheeeeedekglikerssrkFsrkftLPenvdadkvkaslkdGvLtvtvpkkep	44.3,34.5	1.6e-11,1.8e-08
	pfam	ArsA_HSP20	66..139,186..255	KFRVTLPATGYDKSDITTSISGNILTIHGRhsdhqdgngynarEFSRKFDLPRNIDESKMTSFLTGGGMLVVEM,LEINVPLPNYQPDEIQLTLKDHDLILKAEstksdnlkygrqYLYRQVTLPKETNTN-MLSSTLEDGTLHIE	eyvlkldLPfvdkkdidlsrsgdeLvIkig.............nfrRqitLPdvLkrkevtsAkfedgvLkIrF,yvlkldLPfvdkkdidlsrsgdeLvIkig............nfrRqitLPdvLkrkevtsAkfedgvLkIr	19.9,27.1	0.00044,2.5e-06
	pfam	CS	184..254	KKLEINVPLPNY--QPDEIQLTLKDHDLILKA-----ESTKSDNlkygrqylyrqvtLPKETNTNMLSSTLEDGTLHI	deVtvtiyvkkintkkkdvkvefkkrslkvkikgkneklliege.............LfhpIdpeesswtiegkkvei	11.0	0.67
TRINITY_DN1609_c0_g1	pfam	Glyco_transf_7N	57..183	HNHGIIDDDFNSFYKSHTFPDAYTNVRHGGSWTPSHCLPVYDPIIVIsPLKNRHEHLKVFLSIMHPFLQIQNIPYSILTITQDDGEEFNRGILMNMAILYANKRV--NCFIFADVDLIPDFYENLYTCN	llkgklkvelkseltleevekknskvkeggsykPedCkarqkvaiii.PyrnreehLkillkylhplLqrqqldykiyvieqagnetfnrakllnvgflealkeedydCfifhdvdlipeddrnlYsCe	106.4	8.5e-31
	pfam	Glyco_transf_7C	212..271	NFGGIVALTREQFIKVNGFSTMFWGWGEEDRDLYRRCVYFYGGIERVALNVGSVSHLSHK	yfgGvlalskedfekinGfsntfwgWGgEDdelyaRlakkgleierpekgtgryhmlkhk	65.4	2.8e-18
	pfam	Glyco_tranf_2_2	214..284	GGIVALTREQFIKVNGFSTMFWGWGEEDRDLYRRCVYFYGGIERVALNVGSvsHLSHKHFNMSSKFRRFTK	sssilinrraflevGGyDErfrGhgaEDfdlllRlakaikslekmpvelly..karakslsnykGfrrfle	17.8	0.002
	pfam	CHGN	210..250	NYNFgGIVALTREQFIKVNGFSTMFWGWGEEDRDLYRRCVY	qfgy.givcfYksDyvavggfrtsiegwgledvdlyekfva	10.7	0.17
TRINITY_DN16859_c2_g1	pfam	EF-hand_7	51..139,119..184	KYKWLFAFFDYNNNGSIEKSDFNQraerastaVLEHFKHQenceemlnkYYESIKKSQistygKFFEELLKTIDLAGDNKISIEEWLIF,LLKTIDLAGDNKISIEEWLIFCQKV----KETVD-TTEKLPKWFEDIltnyfnevlDFNGNGKIEFYEMCF	klkeaFkelDtdgdgyldkeeLlr........llrkifqg.........sgegkklsd.....eeleelfkefDldkdGvisfdEFlka,aFkelDtdgdgyldkeeLlrllrkifqgsgegkklsdeeleelfkef.........DldkdGvisfdEFlk	25.3,28.8	1.6e-05,1.4e-06
	pfam	EF-hand_1	52..73,116..142,168..184	YKWLFAFFDYNNNGSIEKSDFN,FEELLKTIDLAGDNKISIEEWLIFCQK,VLDFNGNGKIEFYEMCF	lkeiFrefDkDgdGkIdfeEfk,lkeiFrefDkDgdGkIdfeEfkellkk,efDkDgdGkIdfeEfke	14.5,10.1,12.6	0.02,0.53,0.079
	pfam	EF-hand_6	55..72,116..142	LFAFFDYNNNGSIEKSDF,FEELLKTIDLAGDNKISIEEWLIFCQK	aFklfDkdgdGkidkeEl,lreaFklfDkdgdGkidkeElrkaLrk	13.3,11.5	0.062,0.23
	pfam	EF-hand_5	55..73,118..136	LFAFFDYNNNGSIEKSDFN,ELLKTIDLAGDNKISIEEW	tFqaiDlNgDGkIskeELk,dtFqaiDlNgDGkIskeEL	12.4,12.1	0.092,0.11
	pfam	EF-hand_8	51..78	KYKWLFAFFDYNNNGSIEKSDFNQRAER	evdilfrefDtdgdGyisfdEFcvller	10.2	0.51
TRINITY_DN16891_c0_g1	pfam	ADI	180..511	SRQLANTLISGTLPNDKMLFSPVPNMMMTRDIGVIINDHIMIGKPAKDARKREAVIMKFIVFNHPMFAayrdkvidltDNESFFLMDDERQEDCRVTMEGGDFLMLAPNHLAIGVSERTSMSACKKLMRFLFKNKIVEKVTLIELPTERYCMHLDTVITQISKGMWVVFSPLCGRILKGNQSSFDQAFqkdvdlnieqfsSKDDVIQC-----------KafscledfltdvirtdLEWKgEIDFIMSGGGKfPDAWREQWTDACNVFAIKPGVILTYDRNRSTIEAFKERgmtvlcsadllndiksgkinvdqlENTVITIPSAELSRARGGSHCMTQPLFR	ekitklklaekatseesflidPlpNlyFtRDqqitigkGitlnkmaapaRrrEsllaeliykaHPrfk..........gaklavwlddkekeigkakiEGGDilvlskgvvliGvseRtsaqgieeLakklfadtrakkviaieipksraamhLDtvftmvdrdkvvlapeileaegvvevleledrd............sadevaneeaaklkevleka................lgek.klrlieigggd.vaaereqwddgsNvLaiapgvvvtydrntvtnekleea........................GikvieipgseLsrGrGGarCmscplvR	200.0	6.3e-59
	pfam	DDAH_eukar	270..338	QEDCRVTMEG-GDFLMLAPNHLAIGVSE-RTSMSACKKLMRFLFKNKIVEKVTLIELPTERYCMHLDTVIT	leeeskflEGtGalvldhekkiayaalseRadeevleevceelgyklvaFksevivdekekpiyhtnvmms	9.7	0.47
TRINITY_DN17644_c0_g1	pfam	Isochorismatase	25..169	ALLLCDMQDRFS----SHIFAFDKITDNCNRAIDSCKLLNIPLIATEQYPR-----------------GLGHTVPQIHLN-----DIVPVEKTRFSMK-VPGVTKLIHK-DITNLIIIGIESHVCVLQSTLDFLDDGYTVHLPIDAISSRSQIDRTFGFKRAKQAGALLTTTE	alvviDmqndfveegvkeseeisavveninkllkaarkagipviftrdvheleevkgdlderkaaphfkpgttgaelvpelaplegdvvvdKtrfsafagtdldeiLkelgiktivlaGiatdvCVeatardaldlGyevvvvsDAvaalspelhdaalkrlkqafatvitte	85.3	6e-24
	pfam	WND	14..119	GSLKSLCTNNVALLLCDMQDRFSSHIFAFDKITDNCNRAIDSCKLLNIPLIATEQYPRGLGHTVPQIHLNDIVPVEKTRFSMKVPGVTKLIHKDITNLIIIGIESH	isitktttnliallttrnifffdihvtekpkitvpihkqidntylsdipslrnsrytfslthpnkditidrytgqihlsslptspitaiainrdttthityaidte	12.7	0.066
TRINITY_DN2438_c0_g1	pfam	ADI	43..475	EDIIDIHEARKEYSLFVRILLNfVDPEFYSTTKCQNQAdlVSFSDPTSSKYFRSDKVMDVMwllIDILKKHDDRVELLSAvATSESIPYKLYRDLVENYSSKELAYFLITGCNKENIIIIPPIPNIIMARDIVAFINDHIIIGRPCMNARKRENVIMYSIINHHKIFEhyiNRNSIIYLSessnifmqSEsEIEQYRMALECGDILVVSKEHVLIGISERTSALAANQLVTMLFKNNVVQKASIIHLPKERFCMHLDTVLTQVKPNMWLVFDPILDE--VTSLHDHTHKSlksslkifqyarlydgsvSDPKQFKSLRTLIENISKQELGYDHVDIVLCGDGKfPDNWREQWTDGCNSFAVKPGVIFLYDRNYKTIEALKNKhnfnvisaeqlleklds…	ddviyleeaqkeHdeFaqvLre.kgveVlyledllaea..leaaearkekldeklleseag...iklareerkalellsd.kellevltkallgvklseeekitklklaekatseesflidPlpNlyFtRDqqitigkGitlnkmaapaRrrEsllaeliykaHPrfk...gaklavwld........dk.ekeigkakiEGGDilvlskgvvliGvseRtsaqgieeLakklfadtrakkviaieipksraamhLDtvftmvdrdkvvlapeileaegvvevleledrd..................sadevaneeaaklkevlekalgekklrlieigggd.vaaereqwddgsNvLaiapgvvvtydrntvtnekleea.................…	179.5	1e-52
TRINITY_DN2928_c0_g1	pfam	Snf7	28..204	AAERITEIIDVMQKRQTFLEGKIDDCIVKAKRY-GTKNKRQAIAALKEKKRFEKRLEQTDGIITTLEYQREALQNAQSNADVLNVMGFAVKALKNVHKNVDPDKVYDIIDDITEQHEIAGEIANAISNPVGVVQNFDDDELLQELEDIVQEEIDIKLAnvsplpvnDSLHKLVDVPSK	airsLrkaerkldkkqeslekkikkleaelkklakkgnkdralllLKqkkryekqldqldnqlanleqvslaienlksnkevlnamkqgakamkamnkkvdidkidklmdeiedqmekaeeisEalsrslddadeedEeeleaeLdaLeqelgdeell........desvklpevPse	139.2	1.1e-40
	pfam	DNA_pol3_finger	94..135	YQREALQNAQSNADVLNVMGFAVKALKNVHKNVDPDKVYDII	leDkkvykllskgdtlGvfqlesrgmrqllkrlkPktfeDlv	9.9	0.45
	pfam	NMT1_3	73..153	KEKKRFEKRLEQTDGIITTLEYQREALQNAQSNADVLNVMGFAVKALKNVHKNVDPDKVYDIIDDITEQHEIAGEIANAIS	edikliplddeqlekllkeypyftkyiipagtypqdedikTiavpnflvvradldeelvYkltkaifenldelnsihkaak	13.7	0.035
	pfam	Mrr_cat	51..106	DDCIVKAKRYGTKNKRQAIAALKEKKRFEKrlEQTDGIITTLEYQREALQNAQSNA	erilvqaKryknsvgveeVqelvgalkaek..aqkgifvttsdftkdAreeakela	13.6	0.056
TRINITY_DN3169_c0_g1	pfam	PRA1	52..185	KNSVRSWLDFFNTARFQVPQTPRRAGRRLIRNVEYFQANYLVIFVILGLYCVITSPSLLLVIGFTLGLCYYISKrNQRSRLVLLGREIPLVYQYIVVLALSIPLFILIGATKTLFWLLGATLTCILLHSIFYTP	laplRpwsefldlsrfslPkslskatsRvkkNllyfrtNYlivvllvlllslltnplslivlllvllawlflyf.lrseplvlfgrelsdrvvlivlllvsvlllfltsavlvllwalliglllvllHAslrkr	111.4	2.8e-32
	pfam	DUF6311	85..153	EYFQANYLVIFVILGLYCVITSpsLLLVIgftlGLCYYISKRNQRSRLVLLGREIPLVYQYIVVLALSI	affacapiflwrlyghyamcgq..wilva....glclyfsprqrygrwmlllaaaslvhayllvlagai	15.5	0.012
	pfam	DUF5090	83..191	NVEYFQANYLVIFVILGLycvitspsllLVIGFTLGLCYYISKRNQRSRLVLLGREIPLVYQYIVVLALSIPLFILIGATKTLFWLLGAT--LTCILLHSIFYTPLQSDEE	kldflksksriifltlik..........ivlsilvdlvvyfselsslfkvflllkiikllitlivllalsistglfilvlsliylllcliidllflyYlaiylkrlesdey	12.6	0.11
	pfam	UbiA	65..130	ARFQVPQTPRRAGRRLIRNVeyfQ-ANYLVIF--VILGLYCVITSPSLLLVIGFTLGLCYYISKRNQRS	rkagiktlpvvlGrkaarrl...lalllavllllllllllalllglylllalllaalallraarlvrrr	9.6	0.54
TRINITY_DN3859_c0_g1	pfam	NHL	222..247	SPRGMCFVDDKYLLVCDSHNDSIEIF	yPhGvavdsnGdiyVaDsenhrvqvF	10.7	0.47
	pfam	DUF5128	99..207,220..255	ITDDHSCIVGMDKELNLLEYIGTEEAEGALINFQGLHVDKDDNLFAIDNHHKQIRHYDKSGRLVRFFGEKGNDDNQFSSLKYIVTK--GNDIYVSDPQANKIKVYTKDG-RF,ISSPRGMCFVDdKYLLVCDSHNDSIEIFDQHGRYIQ	idldeskdvklssllddvefIpLeTkdecligeiskikvvdkrifvlDsaknnlfvFdkkGkfvrkIgaqGeGPgEYlqindfiidksnesIyildfmknkiltYdLegykf,igeiskikvvd.krifvlDsaknnlfvFdkkGkfvr	16.1,10.2	0.0052,0.32
	pfam	DUF4934	115..207	LLEYIGTEEAEGALI-NFQGLHVDKddNLFAIDNhHKQIRHYD-KSGRLVRFFGEKGNDDNQFSSLKYIVTKGNDIYVSDPQANKIKVYTKDGRF	tiryiPlettdsvliGnapkikllk..dklivss.keqclsfnketGkflasiGhiGddPegyselvgyldaangylyfnrdddklvkydtkGnf	21.3	0.00024
	pfam	SGL	48..255	SDGLIFVcDFKGDRILALTEDNMLAHIISEISgipliaPSGVASD-SRNRLFITDDHSCIVGmDKELNLLEYIGTEEAEG-ALINFQGLHVDKDDNLFAIDNHHKQIRHYDKsGRLVRFFGE----KGNDDNQFSSLKYIVTKGNDIYVSDPQANKIKVYTKDGRFQYA-----FgAKNEHENiSSPRGMCFVDDKYLLVCDSHNDSIEIFDQHGRYIQ	egaLywv.Dilgqklhrldpatgketvldlpe......rvgaiaptkdgklvvasksglall.dlatgeleyladeeedekpelrfNDgkvdpdGrlwfGtmgdeeakgkev.galyrldpdgklervldgltisNGlawspdgktlYlaDsltrkiwaydydaeggelsnkrvf.adlkkge.gepDGlavDaegnvwvAvwgggkvvrfdpeGklle	16.2	0.0064
	pfam	SdiA-regulated	138..201	KDDNLFAIDNHHKQIRHYDKSGRLVRFFGEKGNDDnqFSSLKYIvtKGNDIYVSDPQANKIKVY	dtktLfavtnkpaelveLskeGevlrriplkgfkd..pEaieyi..gdgrlaisdEreqalvvv	9.1	0.72
	pfam	Lactonase	181..248	IVTKGNDIYVSDPQANKIKVYTKDGRFQYAFGAKNEHENISSPRGMCF-VDDKYLLVCDSHNDSIEIFD	lspdgkflyvSnRghdsiavfavdeadgtltlvervstegkfPRdfaldpsgklllvanqksdnvtvfe	12.7	0.06
TRINITY_DN4126_c0_g1	pfam	EF-hand_1	17..38,83..107,134..147	YKWLFSFFDSDNSGVLERTDFR,ALVQSVDTSGDRKISYNEWVVFCRK,LDFDRNGKIEFYEM	lkeiFrefDkDgdGkIdfeEfk,eiFrefDkDgdGkIdfeEfkellkk,fDkDgdGkIdfeEf	15.0,14.5,10.1	0.014,0.021,0.53
	pfam	EF-hand_7	15..103,80..147	AKYKWLFSFFDSDNSGVLERTDFRAkgsrasdaVYQH-FQHqpngqeiLRRHFESIKQAqltaydklFEALVQSVDTSGDRKISYNEWVV,LFEAlVQSVDTSGDRKISYNEWVVFCRKVKHD-----V-DQtGRLPKWFEDLliyyfnhvlDFDRNGKIEFYEM	eklkeaFkelDtdgdgyldkeeLlr........llrkifqg.......sgegkklsdee........leelfkefDldkdGvisfdEFlk,lkea.FkelDtdgdgyldkeeLlrllrkifqgsgegkklsd.eeleelfkef.........DldkdGvisfdEF	30.6,20.1	3.6e-07,0.00071
	pfam	EF-hand_6	20..38,127..147	LFSFFDSDNSGVLERTDFR,IYYFNHVlDFDRNGKIEFYEM	aFklfDkdgdGkidkeElr,reaFklf.DkdgdGkidkeEl	12.5,9.6	0.11,0.91
	pfam	EF-hand_8	6..38	SIKMSDFLEAKYKWLFSFFDSDNSGVLERTDFR	llglkelsedevdilfrefDtdgdGyisfdEFc	16.9	0.0043
	pfam	EF-hand_5	20..38	LFSFFDSDNSGVLERTDFR	tFqaiDlNgDGkIskeELk	9.9	0.55
	pfam	SPARC_Ca_bdg	66..102	FESIkQAQLTAYDKLFEALVQSVDTSGDRKISYNEWV	Lasl.raplvklehCikpflescDankdkkislkEwc	12.5	0.14
	pfam	Orbi_VP1	145..194	YEMSFMGDAPLEVtWYCFD-KL-TNSNNIPLDVQLFVEMCKQYMSTSDQGSK	nemqiygdipikv.wccfinelsielnpiplgmqvmadfvnrfnspfhqgnr	7.9	0.52
TRINITY_DN4577_c0_g1	pfam	CH	10..111	ESKVQAWIESLTGKKFDAG--KSYEENLKDGILICHLMNKLQPNSVSKIEEKGSPFALRQNIDRFQDAVK-KYGVATEQVfQTVDLFERKNIpQVTACLLELSRQ	kkellrWinsvleeagpkvkvedfeedlrDGvaLckLlnklapglvdkkklnkkefekleNinlaldvaekklgvpkvli.eaedlvegknk.svltllaqLira	73.2	1.8e-20
	pfam	CAMSAP_CH	34..79	NLKDGILICHLMNKLQPNSV--SKIE--EKGSPFALRQNIDRFQDAVKKY	dlsdGvaLaallhfYcPqliklediclkesmsladslyNiqllqefcqek	15.0	0.017
	pfam	Sorb	52..74	SVSKIEEKGSPFALRQNIDRFQD	gigplDekGiPlalRntVdrskD	13.8	0.034
	pfam	CH_2	14..82	QAWIESLTGKKFDAgkSYEENLKDGILICHLMNKLQPN--SVSKIEEKGSPFALRQNIDRFQDAVKKYGVA	lkWlqsldlsrsvk..nlkrdfsdGvlvAeilkkyypklvdlhnysngsslaaklnNWetLekvlkklgik	12.5	0.13
TRINITY_DN4617_c0_g1	pfam	Troponin	46..174	KKRLRALIRQKASEDLQVEATAKAHKKKTYLADKIQPLPtNLESlSESELQHLLNSLHDKINNGESERYDIEFKVRRNDYEINELTVKVNDIKGKFIKPTLNKVSQIEGQMN----KSRKKeNYQDFRENLKS	KkklkkllllkAaeelkeeqrkkeeereriLaerieplr.aldg.seeqlqalceelkeridkleeerydieekvrkkdaeieelkikvndlrGkfkkpalKkvrktedemlkallgekkk.lsiDfranlKl	117.5	5e-34
	pfam	FtsH_ext	152..188	IE-GQMNKSRKKENYQDFRENLKSTGINKYSLETNAIP	lfggsgtgstkeisyseFledleqgnvekvvvqestis	14.1	0.047
	pfam	Cut8	23..108	ERKRKEAREAAEKKK---RFGLTPEKKKRLRALIRqkA-SedlqveatakahKKK--TYLADKIQPLPTNLESLSESELQHLLNSLHDKINN	kRkrlslsdesesqdsknekesspskkkskpslss..ssk............krsrtpkiqgqpLplsrlLetLdkeqLqsllqslveehpe	14.4	0.024
	pfam	SIP1	14..111	YRKQRKAERERKRKEAReaAEKKKRFGLTPEKKK--RLRALIRQKAsedlqveatakahkkktyladkiqPLPTNLESLSESELQHLLNSLHDKINNGES	Fsnlrknlarqpalavk..eleeskkkslpdskdeeaWkaflagkp........................PspsllasldqrtvlrlLeylthwleedle	10.0	0.57
TRINITY_DN5052_c0_g1	pfam	Ribosomal_L13	28..145	RQWYIFNAEWQNVFESAAIIARIIIGQHKPIYDPEADVGDCVIAFNSRRIALPNEMWRTKQLSHHNKYARTHRMVPLPEIHDNDPTRLLRMATQSQISHLDNKRIFLSHLFIYPDDKI	rkwhvvDakgqilGrlAskvaklLrGkhkptykpsvdvGdkVvvvnaekialtgkklkekkyyrhtgypgglkeitakkllerkPeevlkraVrgmLpknklrrealkrLkvyegseh	82.9	1.9e-23
TRINITY_DN5229_c0_g1	pfam	Troponin	12..93	NVLRAKEDLQKTPQQLEHEKKEVLKSRIVPLD-ISGkSKSDLIQLAKKLHHVLTNLQSQIYDLTERYERQKYDMTELTERARQ	lllkAaeelkeeqrkkeeereriLaerieplraldg.seeqlqalceelkeridkleeerydieekvrkkdaeieelkikvnd	34.5	2.2e-08
	pfam	V_ATPase_I	9..101	KFTNVLRAKEDLQKTPQQLEHEKKEVLKSRIVPLDISGKSKSDLIQLAKKLHHVLTNLQSQIYDLTERYERQKYDMTELTERARQIEKGKTKT	kfvkevrrcdemerklrfleeeiekleeakikkeekeesleapeekeldeleeelekleeelkelnenleklkkklnelielkavlekakeff	7.4	0.94
TRINITY_DN5346_c0_g1	pfam	GST_C_2	171..229	ELTKLDKYLRNNGsKFLVGDELSAMDCSLLPKLHHIRIVGFTVksfVIPRKLSALWNYL	aldaleahLadsp.pfllGdqptlaDialapflvrlraagpgl...direaypnlraWl	24.5	2.1e-05
	pfam	GST_C_3	172..207	LTKLDKYLRNNGSKFLVGDELSAMDCSLLPKLHHIR	lkyfekvlkkngggylvgdklTyADlvlfqvldgle	18.2	0.0022
	pfam	GST_N_3	105..132	TKLPMLIHGDVALTSVDDISEYLDKLIP	gkvPvLtddgeslteSlaIidyLeeryp	13.7	0.06
	pfam	GST_C	173..214	TKLDKYLRnnGSKFLVGDELSAMDCSLLPKLHHIRIVGFTVK	saleeelk..kqdylvGdkltlADialvpilnwlqrlggafg	12.3	0.15
TRINITY_DN5995_c0_g1	pfam	DHDPS	19..302	FTPFDDNGDIGFDKIDDYVKYIASLKVDGISIMGISGEGMSMTIEERKKTAEKFLAATKKHgIKyVNINVSSMCIKDIQELAAHADLHGASSVSVLPNMFHKPTCAGeIIDYLETISHVLNSAKIVYiNVPEVTGVYTRAVDIIEFgSKMPKFGGLHDSGVDLTDLSRTIwaSKKYPHLSVFCSRNVDIVPTLAVGCTKFIGPSLNFCLPVYRQICNNYKT---ELGIKQQQELLAALSVCCKYgLNVSMLKACTEkIAGIELGS-VRKPMHKCRPEIINAMDAELSA	vtpfdedgkldkealrklieflinkgvdglvvaGttGEsatlsteekeqlveiaveaakgr.ip.viagvGsnstseaiklakkaeeaGadgvlavtPYYnkpsqeg.lyqhfkaiieatdlpvilY.nvpsrtgadlspetvkrL.aelenivgvKeavgdleevikik..kevgkdlviysGddelllsalslGadGvisvtsniagermrqlikalkeGdlaeaaelnekllplikilfae.pnvilvktale.llGlvveatlrkPltpleeeekeeleallka	78.1	4.8e-22
	pfam	PGP_phosphatase	93..146	IKDIQELAAHADLHGASSVSVLPNMFHKPTCAGEIIDYLETISHVLNSAKIVYI	ssddkdaekaealekktgikVlrhsekKPgcgeevleyfkerkvveeadeiavv	15.9	0.0077
	pfam	N2227	122..148	TCAGEIIDYLETISHVLNSAKiVYINV	DtaeNvleYletiekvlkpgg.lwiNl	12.0	0.093
TRINITY_DN6003_c0_g1	pfam	MRP-S27	84..180	NLLYIAESDEEITALVNGLKKYYKNGAGYSNFHFGA-PLMRSLTYYNKTDKAIEVFSEKSTEAAFRDSASSLVLMNHLIEKRRFDDAVKIFELSMQRG	ifvdnissreevdeveeylykfrhspnavylrdstshaliRqlLkygakdkaLkllknkvqyGiFpDnftanlLmDsflkngdyksAvsvvtelmlqe	21.7	8.7e-05
	pfam	TPR_19	245..293	PDIALEISSY--GRNQNSPLFRNLKAICFADLGRPEEAMQTVRLITESNIN	yaaAlalleqalqedpdnaearllLAeallalgqldeAealLdalpeedpd	12.9	0.13
TRINITY_DN6316_c0_g1	pfam	LIM	32..85,93..150,185..237	CGVCQQNLKRGEAMQIYKDVHYHPECFRCSTCKRSIAGQAFFPKADdIFMCEQC,CVYCRQKIPAGVKAKCYEGQRYHSQCFKCDKCDVPIPDNMnfVDLLNGSFRCLNCSHH,CDKCKQPILAGSEAFNHIDRHYHLPCSTCNRCRRKVLNVPCRKLGSALVCHTC	CagCnkkiadrelvlkaldkvwHeeCFtCsdCqkeLkegsfyekdg.klyCkkd,CagCnkkiadrelvlkaldkvwHeeCFtCsdCqkeLkegs..fyekdgklyCkkdylk,CagCnkkiadrelvlkaldkvwHeeCFtCsdCqkeLkegsfyekdgklyCkkd	32.7,24.5,19.8	6.9e-08,2.5e-05,0.00073
TRINITY_DN6823_c0_g1	pfam	Na_K-ATPase	6..303	MRNRLKKTQKAICDLEKRQFFGRDGPSWFFISLFYSSFYFLLALLLTIMALFVMITIPKDRPKYILGEStmavltplNPGLGLRPRVGK-SYDLIKFHVGDgdNEtlSRQSYIESIVNFLRPYQNTST----LRNCS---EIPESQL-PLSGPYESCLFYLE-PPQCSELDE--FGYENGEPCVLIKLNRIYGWTSDGASSCPTDDQKSDGKGsikGPGNIRIKCQGETVTDVELIETIEYYSYNgnsqdcadIPNNKMYYPFR---SQINYLSPYVWAKF-NVKHNVLVSIICRAYAENIDSI-QKMKMRGMLR	akekleefkkflynpetkeflGrtaksWglillFYlvfYavLaalfaltllvllqtldekePkyqdrls........sPGlgirPklkeeesleisfnasd..ak..sykkyveeLekfLekyndseqeeknienCkkgkvfiqeeaekeekekkaCqfkrsllgnCsgeedktfgykkgkPCiliklNriigfkpekyeeleelekelpeel...eekkvyvsCegekkedkenlgeveyypee........ggfdlkYfPyygkkaqknYlsPlvavkllnlkrnkevkveCkaeaknikndderdkflgrvs	179.8	6.5e-53
TRINITY_DN7072_c0_g1	pfam	HSP20	72..156,189..270	PEKYRVTINVSGFNKEDVKAVIDAGKLVVTAKSH-QKCDKTGDFD---SRELRKTFHLPANVIADQLTSFItPSGILVAEIPLKVEPKA,SKMIKMDVDVKSFKPNDIHVSLKDNELIVKAESS--TNDSSGVSK----SYYYKQVTLPPGTDVDKLKSSFNDGKLEILAPYKEPEKK	eeefevkldvpglkkeelkvkvednrvlvkgeheeeeedekglikerssrkFsrkftLPenvdadkvkasl.kdGvLtvtvpkkepekk,eeefevkldvpglkkeelkvkvednrvlvkgeheeeeedekglikerssrkFsrkftLPenvdadkvkaslkdGvLtvtvpkkepekk	37.9,55.8	1.6e-09,4.3e-15
	pfam	ArsA_HSP20	73..137,192..260	EKYRVTINVSGFNKEDVKAVIDAGKLVVTAKshqkcdktgdfdsrELRKTFHLPANVIADQLTSF,IKMDVDVKSFKPNDIHVSLKDNELIVKAEsstndssgvsksYYYKQVTLPPGTDVDKL-KSSFNDGKLEI	deyvlkldLPfvdkkdidlsrsgdeLvIkig..............nfrRqitLPdvLkrkevtsA,yvlkldLPfvdkkdidlsrsgdeLvIkig............nfrRqitLPdvLkrkevtsAkfedgvLkI	13.5,20.7	0.044,0.00024
TRINITY_DN7137_c0_g1	pfam	Pkinase	32..195	ELLKQGAEAKVYLCT-SPTGQKYIRKFRFSKAYRHPKLdqilieKRTKNECKCMKKALDVGVLCPKLIFEDskNGESVIQMEYIDNSCTASQFIKNSIISNNstkglssELAKFAESLGAIVAVLHRNEIVHGDLTTSNFLVVnNDPQnIYTIDFGLSQISNNPE	eklGeGsfGkVykaveketgkivAvKkikkekakkkke......kkvlrEikilkklkhpnivrlyevfee..kdelylvleyveggeladllerkgslsee.......eakkiakqilegleylHsegvvHrDlKpeNiLid.ekge.lKitDFGlakelesss	45.2	7.8e-12
	pfam	RIO1	54..189	IRKFRFSKAYRHPKLdQILIEKRTKNECKCMKKALDVGVLCPKLIfedsKNGESVIQMEYIDNSCTASQFIKNSIiSNNSTKGLSSELAKfaeslgAIVAVLHRNEIVHGDLTTSNFLVVNNdpqNIYTIDFGLSQ	sgekrfkdrksktnp.rklvklwaekEfrnLkrleeagvpvPkpi....elkrhvlvmefigedgvaapklkdve.eeeeaeelyeevle......emrklykeaglvHaDLSeyNvlvded...kvviIDvsQav	32.7	5.5e-08
	pfam	Kdo	50..216	GQKYIRKFRFSKAYRHPKLDQiLIEKRTKNECKCMKKALDVGVLCPKLIFEDSKNGESVIQMEYIDNSCTASQFIKNSIISNNStkgLSSEL-AKFAESLGAIVAVLHRNEIVHGDLTTSNFLVVNND--PQNIYTIDFGLSQISN-NPEYFAVDLYVLERALFscnaTSQ	lrkyyrggmlgklnrdlyrlk.lgrtravrEfrllrrleeaglavpkpvaagikkvgleyrAlllteklegaqdLedllakwae...laeelkralleavgrliaklhragvqHadlyakhillqqekeeeakasliDldkarlrlrakrwrekdLarLkrsll....kie	27.1	2.5e-06
	pfam	PK_Tyr_Ser-Thr	75..195	KRTKNECKCMKKALDVGVLCPKLIFEdsKNGESVIQMEYIDNSCTaSQFIKNSiisnNSTKGLSSELAKFAESLGAIVAVLHRNEIVHGDLTTSNFLVVNNDpqNIYTIDFGLSQISNNPE	eefleeakimkklkhpnivkllgvct..keepllivteyvegGdL.lefLrkk....ekekltlkdllkfalqiAkGmeyLeskklvHrdlaarNvLlsenk..vvkisDfGLardiekds	26.7	3.1e-06
	pfam	APH	153..191	AV---LHRNEIVHGDLTTSNFLVVNNDPQNIYTIDFGLSQIS	allpaelptvllHgDlhpgNllvdpddgrvtGviDfedaglg	16.2	0.0079
	pfam	EcKL	159..234	EIVHGDLTTSNFLVVNN---DPQNIYTIDFGLSQISNnpeyFAVDLYVLeralFSCNATSQVSSPLFAKLMDTYTRCMG	vlnHGDlwvnNimfkydeegepedvilvDFQlsrygS....palDLlyf....lytsteeelrkekfdellriYhesLv	20.0	0.00037
	pfam	ABC1	149..189	GAIVAVLHRNEIVHGDLTTSNFLVVNNDpqNIYTIDFGLSQ	elfleqifedgffhaDphpGNllvrkdg..elvllDfGlvg	14.7	0.014
	pfam	TCAD9	158..192	NEIVHGDLTTSNFLVVNndPQNIYTIDFGLSQISN	tssvHGDLNprNiLlae..edrvyLIDfartregg	12.9	0.045
	pfam	Choline_kinase	125..189	KNSIISNNSTKGLSSELAKFAESLGaivavLHRNEIV--HGDLTTSNFLVvNNDPQNIYTIDFGLSQ	kkeqlklinledlekeiekleklle.....elespvvfcHnDlqegNill.nkeekklvlIDFEYas	12.1	0.12
	pfam	HV_small_capsid	214..248	TSQVSSPLFAKLMDTYTRCMGSFADRILYRLEEVR	iseashPvLavlLskYakqsslfvDktafkLDLlr	11.4	0.32
TRINITY_DN7159_c0_g1	pfam	LRR_8	257..305	INAQNIQSISGETFVDYGNIKELNLKSKSLVI-RPGNLQHFHNLKKLSLE	LsnNrltslddgaFkglsnLkvLdLsnNllttlspgafsgLpsLrsLdLs	20.3	0.00038
TRINITY_DN7657_c0_g1	pfam	eIF3h_C	180..361	NGFIHLKAFRLTRKARDAGHLYEMTPEKIASLNLIFSNLFEELPILIKKSPLTNLYIDQLSSDYPSDENHLL--ANTPLILERDLSELYNHLDQYGNECYILGQYTKLLRIYNQQKEVLIHQRQKDNELRKQRGEPPLP-EDISNLLPQFPIPDRKKSFLNANDVIKSCNDLHQLLIQSLLKLFT	qGflslkayrltpklmellkekdfspealkkaniafenmfeevPvviknshlvnvllweleeksavaekyelldlasssvleknlrllmdrvdelsqdinkyinyqrqvskqqqqkqqylqkrqqenaqrasrGepPlPeedinklfkPlqpParleslliagqideycqqvaelasqslgklfm	109.9	1.3e-31
	pfam	JAB	39..144	FDTVEIDAVVIMKIIKHTNDEKEE--AAMGSLVGLINNH-TLEVTNCFALPLSQHAKPVIGLSQQQN-----QQLVSGQSakfevdmeqyqstmisffreakLDYMQVGFYQSV	vqavhleslvllkildhalrtekeeeevmGlliGelnddttveitnvfalpfeetekdvdavsldqeylekksellkklr......................grervvGWYhsh	40.0	3.3e-10
TRINITY_DN7998_c0_g1	pfam	UEV	28..145	RSLVKPFDRFDVHASKFTYDNGKEKTLVKLEGILPVTYRGVLYNIPIMMWLSDDFPYDPPICYVRPIHNMVLSEQCsVIDRNGRVvRLSTLKNWHHDRTTLTDIFRDMAIQFGQNPPV	vkvlqkfknlkprtevytfedgesklllnlkGtipvkykgatyniPiliwvlesyPveaPivyvkptksmvikkne.nvdaqGlv.ylpyLeeWkreksnlvslvqelaqafeeesPl	103.9	5.1e-30
	pfam	Vps23_core	274..336	MFVPSTQLYSQIVRLYIEDVAIQDVLFYLGEGHRRSTVSLSNYLRLARELSRKQFFVRATLLK	lvvaetplsnqllelvAedkAieDtiylLskaldrgkidldtflKqvReLareqFllralikK	59.4	2.7e-16
	pfam	DUF2207	137..270	IQFGqNPPvfskKDSPPLSRGNLKDKsspknlktppslpEEILRKSLVSAVLDKARRKFISTVHEQKSE------IAILKKTENDLIAGGKRLNELMNAMSvE-EQRLSGYITTVREKNAEISSAIDRMTSQVDNsdvgqI	peYe.dvP....edlsPaevgylvdg.............dkvdkngltAtlldLavkgaitieeeskekkkgkdtitivkknkaelspyEkalldlLfkks.dgfkelkktlklsskkakkfkkalqkwqsavkk.....k	14.2	0.015
	pfam	Acetyltransf_13	180..214	RKSLVSAVLDKARRKFISTVHEQKSEIAILKKTEN	rkgiAtkLldtarenfiyglelekeevAFsqPTes	11.8	0.17
TRINITY_DN8005_c0_g1	pfam	IBN_N	33..93	LKLALDKPEAVPTLMHIIKDPNHETKTQEAAAVFLRRKLK-FWK------SWDNNLQQQVKVEVLSLL	LkqlekqpgflsallqilanseselevRqlAalyLknlitkhWsdeeekqslpseekeqIrnnllnll	16.5	0.0064
TRINITY_DN8443_c0_g1	pfam	LRR_5	241..319	HNPRNIDGNSFSSYKNLRGLMIHGGNIEINENKLRGFRHLEELDL--NVEQVVDNALGQVapTLRVLTLGRKVKHIDPASL	sslteigsyaFsncssltsitipssltsigeyaFsncsslkeitlpsnlttigssaFsnc..slesitipssvtkigsnaF	12.0	0.16
	pfam	Vpu	524..549	VVACVVLIISLIIALIIWHLNYKRRR	liglialivaliiaivvWtivyreyk	11.9	0.15
	pfam	LRR_8	239..286	SAHNPRNIDGNSFSSYKNLRGLMIHGGNIEIN-ENKLRGFRHLEELDLN	snNrltslddgaFkglsnLkvLdLsnNllttlspgafsgLpsLrsLdLs	12.6	0.096
TRINITY_DN8627_c0_g1	pfam	DUF1011	385..481	EYANFMIIMGISAFVLWGLISAFYTYSILPFGFKVTNNAIIITNAIRFSAVFIAYKRPVEQVMYLNFIMVFLLCASMYMLVCAVFSPCPPLINTTSG	qlafllvllaivnaltnGvlpsvqsYsclpYGnkaYhlsvtlssianplacflamflpvrslkllgvlsllglllgayilalAvlsPcpplqgstiG	40.2	3.4e-10
TRINITY_DN8666_c0_g1	pfam	RRM_5	78..161,326..449	QENNVLLFTIVNAiHPITADVMKTICNPYGKILRIVIFRKNGVQALVEFDALTSARTAREKLQGADIYSGccTLRIDFAKSKRL,NMPPSMGGVQQMRPMSHQSGYNDQIVLLVNNLNPEKMNCDYLFNFLCVYGNVYRIKFLKSREGCAMAQMNQSEALTVFLRQINNTYLFGSKISISISKQEYLEPvIKPFTLPDGSLSYTDYENS	aessVllVyglep.dkvnldklFnlfclYgnvervkflksKkeaalvqmgdasqvqravqHlngaklfgk..kleialSKqqav,rlgpsatasvaatgtpGvagvaessVllVyglepdkvnldklFnlfclYgnvervkflksKkeaalvqmgdasqvqravqHlngaklfgkkleialSKqqavse.kepfelqddspsfkdysns	19.1,112.1	0.00084,1.4e-32
	pfam	RRM_1	94..145,352..417	ITADVMKTICNPYGKILRIVIFRK----NGVQALVEFDALTSARTAREKLQGADIY,LLVNNLnPEKMNCDYLFNFLCVYGNVYRIKFLK----SREGCAMAQMNQSEALTVFLRQINNTYLFGSKI	vteeeLkelFskfGpiksirlvrdetgrskgfafVeFedkedaekAlealngkklg,lfVgnL.ppdvteeeLkelFskfGpiksirlvrdetgrskgfafVeFedkedaekAlealngkklggrel	22.4,9.9	8.7e-05,0.71
	pfam	RRM_8	79..157	ENNVLLFTIVNAIHPITADVMKTICNPYGKI-LRIVIFRKNGVQALVEFDALTSARTAREKLQGADIYSGCCTLRIDFAK	sgavLrvtvshilYpvtsevLhqvYdaYGavavqvLavstwqvealvsflsshDaerarsathgrniYDggClLdvqhvq	39.5	5.1e-10
TRINITY_DN8750_c0_g1	pfam	PIP5K	156..463	LRDFENPAKSGSLFYLTADDEYILKTVRDYEARFFQSdLLNDYYHNLALRKKSFLGRYFGMYAYTQRgSLLTFRFVIMSNIIPCSLPISERYDLKGSTKGRKVMLEESFKQQPTYKDLDFIARYPNgLQLPPDVYDRLSKTLCEDVEILRDWNIIDYSLLIGIYNLS-NSTVAPRLSALRTFSRSVIETAS-TipnmqnpspgwnlmglnnvndvdnvvgwncpigriypDDMSSARMYNDPVALTYGGIPAMNDKCDKLMLFLGIVDILQTYDASKQVQQFVQGInDYDDYSRSIVDPEQYARRFLDFV	lkelsspGkSgslfylteDkkfiiKtikkseakflrk.llpeYyehvkenpnsLltrfyglhrvklk.ggkkvrfvVmenlfptekeiheryDLKGstvgReakkkeeekkektlkDlDllekkek.lklgkekreelleqlekDvefLeslnimDYSLLlGihlsekeekeeekesessssekksekseees.....................................kaseeeeesaeeedeegekakeensedgkevyylgiiDiLtkYnlkKklehayksl.kkdsdeisavpPkeYaeRFlkfi	211.5	1.4e-62
TRINITY_DN8763_c0_g1	pfam	NAD_binding_10	16..216	GATGPLGQQVISQALSR-NHNVTAFVRNPSALNYLKSNPMLTIITCDVFKPSTFVDPLKSHDAIISCLGYKGIpifaitfFTETCRSILEAAKTANISRVIFTSSAMSKRNDKSYPFflyrFITRPMLGRHLDDLFNMETFIQSQpNLEYTIVRPTYLTKEKlNEKFMLLvDEGKyyhanPEFAHRIPRSEVAKFMLDELEN	GAtGkvGrlvvkellargghevtalvRnpeklaeleaeaglevvegdvtdvedlaealkgadaVvsalggggk.......deegaknvidaakeagvkRfvlvsaigvgdevpgkfg....ewnkellkaylkakraaeellras.gldyTivrpgaLtdep.ttkyrvv.ekge.....plkggsisradVAevivaaled	122.4	2e-35
	pfam	NmrA	13..128	AVFGATGPLGQQVISQALSRNHNVTAFVRNPS--ALNYLKSNPMLTIiTCDVFKPSTFVDPLKSHDAIISCLGYKgipifaiTFFTETCRSILEAAKTANISRVIFTSSAMSK-RNDKS	lviGatGrqGksvvraslkagfkvralvRdtkselakslkeaGvelv.kgdlddkeslaealkgvdvvfsvtgfa.......skeiedgkklvdAakeaGvkhfvySelgddndrsnae	41.3	1.2e-10
	pfam	Epimerase	14..120	VFGATGPLGQQVISQALSRNHNVTAFVRNPSALNYLKSNPMlTIITCDVFKPSTFVDPLK--SHDAIISCLGYKGIPIFAIT---FFT---ETCRSILEAAKTANISRVIFTSSA	VtGatGfiGsalvkallekgyevigldrlssasntarledl.elveldltdrsalerlfkeeqpdavihlAavggvaassedpadfieknlqgtlnlleaarkagvkrllflsSs	26.0	6.1e-06
	pfam	3Beta_HSD	13..120	AVFGATGPLGQQVISQALSRNH--N--VTAFVRNPSALNYLKSNPMLTIITCDVFKPSTFVDPLKSHDAIISCLGYKGIPI---FA--ITFFTETCRSILEAAKTANISRVIFTSSA	vvtGgaGFlGralvkeLvrleelkevrvlDlrespelleelskvnvkkviegDvtdkdkleealegvdvvihlaslvdvagkltedeimkvnvkGTrnvleacvkagvrvlvYtSsa	22.2	6.4e-05
	pfam	DapB_N	10..74	MKLAVFGATGPLGQQVISQALS-RNHNVTAFVRN-PSALNYLKSNPMLTIITCDVFKPSTFVDPLKS	ikvavvGasGrmGkevvkaveeaedlelvaavdrkeselegkdagellglgklgvavtddleevlek	14.3	0.036
	pfam	RmlD_sub_bind	10..52	MKLAVFGATGPLGQQVISQALSRNHNVTAFVRNpsalnylksN	mkilitGanGqlGseLakqlaeeglevvaltre.........e	13.2	0.036
TRINITY_DN9169_c0_g2	pfam	PAP2	115..271	CLFGLGIGTTFLLTEVGKRSYGRLRPHFFDVCKPDWSNIRCFDRVILgddkpmliprfisdykclgsdhakikEARISFPSGHSSIVCFSFSFLLVYFESRIFCTSirfLKPVLQCICICVMFFTGLSRITDHKHHYSDVIGGALIGCIVAFFITLR	lalllalalaalltsvlKdlvgrpRPfflaeetpldtavstleeses..........................eakpsFPSgHsafafaaalllalllrrkrkkig...llvllalillvlallvglsRlylgvHfpsDvlaGlliGillalliyrl	86.2	1.7e-24
	pfam	PAP2_C	195..266	SGHSSIVCFSFSFLLVYFESRIFctsirflkpVLQCICICVMFFTGLSRITDHKHHYSDVIGGALIGCIVAF	SGHtvvltllvlfileyspkkla.........ilkvilwllaligifliiasrkHYtvDVllglyistlvfl	20.3	0.00066
	pfam	PAP2_3	184..265	AKIKEARISFPSGHssivcFSFSFLLVYFESRIFCTSirflkpVLQCICICVMFFTGLSRITDHKHHYSDVIGGALIGCIVA	dgienglaafPSlH.....vawallvalalwrlrrkr......llrvlavvlnvlmvvstvatGnHYlvDvvaGvalalaai	13.9	0.037
	pfam	KCTD11_21_C	209..249	LVYFESRIFCTSIRFLKPVlqCICICVMFFTGLSRITDHKH	levfnanifctsslflkll..gsklcyffngnlspiasele	11.8	0.17
TRINITY_DN9190_c0_g2	pfam	DOMON	204..300	NCLYALTWQSR--KDYVKFEIMGIA--DGWVGVGFTNDGVRSDDEYTVCMRANDDSIVHKVLhmSNGNANMHDIDNTlIDNNRRHRGIYIDQRIYCTFTKR	dgeykvswkvdgdgdeiefelsgkvntngwvaiGfsddgkMsnadvvvgwvdngrvyvqdyy..stggkkapriddt.tqditllsgseedgvttlkfrRk	31.5	1.8e-07
	pfam	Cytochrom_B561	375..508	IHMCLMIIAWVLLASIAVLTsryYRpiWNLqSQHYGKKSWLTTHQPLIISVAILTVIAFIFILFEVNW-GWPHYgnQFWHAFLGVIVVILAIINAAL---VLCVPKRHGRAYCIWFWIHWFVSSLAHCLAIPVIFLGM	lHpvlmviGfvllmgeaiLv...yr..vls.trklskktkkllHlilqllalilavvglvavfksknekeianl..yslHswlGlltvilfllqlvlGfvlfllpklskkiralllplHallGlvifvlaivtallGl	23.8	4.1e-05
	pfam	DUF3273	363..494	RRGYISGSWLAKIHMCLMIIAWVLLASIAVLTSRYYRPIWNLQSQHYGKKSWLTTHQPLIISVAiLTVIAFIFILFEVnwgWPHYGNQFWHAFLGVIVVILAIINAALVLCVPKRHGRAYCIWFWIHWFVSS	aRGyraGsKilkqatlldlvssiLslvtllyaskyyekkwleelneggsewvlfvfgrlldsfa.lllyglavfllEv...YhdeGtgellgylnlvlfvlagllellvlilfktlgalytlllllallaat	17.3	0.0025
TRINITY_DN9257_c0_g1	pfam	RRM_1	27..95,112..170	IFVGGLTWDTTVDDVKAYFRRFGDITDATIIKDpISGRSRGFGFIVFEEESTMKKVFN-TDSHYINGKKV,IFVGGVDPLLPENEIREYFSNYGQIEEIDFPWDkEKNQRRAFCFVAFSSSDVIDEILKQ	lfVgnLppdvteeeLkelFskfGpiksirlvrd.etgrskgfafVeFedkedaekAlealngkklggrel,lfVgnLppdvteeeLkelFskfGpiksirlvrd.etgrskgfafVeFedkedaekAlea	57.0,42.5	1.3e-15,4.6e-11
	pfam	RRM_7	26..90,110..175	KIFVGGLTWDTTVDDVKAYFRRFGDITDATIIKDPISGR-------SRGFGFIVFEEESTMKKVFNTDSHYI,RKIFVGGVDPLLPENEIREYFSNYGQIeEIDFPWD-KEKNQRR-------AFCFVAFSSSDVIDEILKQSKHKL	kvfvGGlPiDiteaelkatfkafGkllveWPgkdaeskskaaeskaakGyvylvfeseksvksLleaceeee,rkvfvGGlPiDiteaelkatfkafGkl.lveWPgkdaeskskaaeskaakGyvylvfeseksvksLleaceeee	29.8,25.7	5.3e-07,1e-05
	pfam	Nup35_RRM_2	112..160	IFVGGVDPLLPeNEIREYFSNYGQIEEIDFPwdkeknQRRAFCFVAFSS	vaVsGydteli.elVlehFasfGeIvkhyvp......kevsvmyvkfes	18.9	0.0012
TRINITY_DN9257_c0_g2	pfam	RRM_1	40..108,125..183	IFVGGLTWDTTVDDVKAYFRRFGDIIDATIIKDpISGRSRGFGFVVFEEESTAKKVFS-VDNHYINGKKV,IFVGGLDPLLPENDIRAYFSKFGQIEEIDFPWDkEKNQRKAFCFVAFSSPDVVDSILKQ	lfVgnLppdvteeeLkelFskfGpiksirlvrd.etgrskgfafVeFedkedaekAlealngkklggrel,lfVgnLppdvteeeLkelFskfGpiksirlvrd.etgrskgfafVeFedkedaekAlea	60.7,45.6	9.3e-17,5e-12
	pfam	RRM_7	39..97,123..188	KIFVGGLTWDTTVDDVKAYFRRFGDIIDATIIKDPISGR-------SRGFGFVVFEEESTAKKVFS,RKIFVGGLDPLLPENDIRAYFSKFGQIeEIDFPWD-KEKNQR-------KAFCFVAFSSPDVVDSILKQSKHKL	kvfvGGlPiDiteaelkatfkafGkllveWPgkdaeskskaaeskaakGyvylvfeseksvksLle,rkvfvGGlPiDiteaelkatfkafGkl.lveWPgkdaeskskaaeskaakGyvylvfeseksvksLleaceeee	26.4,25.3	5.8e-06,1.3e-05
	pfam	Nup35_RRM_2	127..174	VGGLDPLLPeNDIRAYFSKFGQIEEIDFPwdkeknQRKAFCFVAFSSP	VsGydteli.elVlehFasfGeIvkhyvp......kevsvmyvkfese	16.5	0.0066
TRINITY_DN9290_c0_g1	pfam	GlcV_C_terminal	202..226	RMAPYGDGKFKITVSNINEYNKVTI	kvvsYqaGiFkitvspidseeeivv	12.1	0.22
TRINITY_DN9499_c0_g1	pfam	zf-H2C2_2	963..984,988..1011,1015..1040	HVRRHTNEKPYSCEYCEKRFTN,LQIHTRIHTGEKPYRCPLCGKSYR,NFNSHVKTHDsGERPHRCILCNETFE	HirkHtgekpyeCplCdkaFkn,LrrHirkHtgekpyeCplCdkaFk,nLrrHirkHt.gekpyeCplCdkaFk	27.6,34.0,19.1	2.8e-06,2.6e-08,0.0014
	pfam	zf-C2H2	973..995,1001..1023	YSCEYCEKRFTNSGDLQIHTRIH,YRCPLCGKSYRTIGNFNSHVKTH	ykCpdCgksFkrksnLkrHirtH,ykCpdCgksFkrksnLkrHirtH	22.2,21.6	0.00014,0.00022
	pfam	zf-C2H2_jaz	973..992,1001..1023	YSCEYCEKRFTNSGDLQIHT,YRCPLCGKSYRTIGNFNSHVKTH	fYCvlCdKyFksenaldnHl,fYCvlCdKyFksenaldnHlkSK	11.0,11.7	0.44,0.27
	pfam	zf-Di19	1001..1053	YRCPLCGKsYRTIGNFNSHVKT-HDSGERPHRCILCNETfeQTRDWFSHLRSNH	ftCPyCgk.eltvkeLveHvedeHrveskevvCPvCaek..vtkdlvaHltleh	25.0	1.8e-05
	pfam	zf-C2H2_4	973..995,1001..1023	YSCEYCEKRFTNSGDLQIHTRIH,YRCPLCGKSYRTIGNFNSHVKTH	fkCpiCgksFsskkaLlrHlkth,fkCpiCgksFsskkaLlrHlkth	15.2,20.5	0.031,0.00059
	pfam	zf-C2H2_6	1001..1023	YRCPLCGKSYRTIGNFNSHVKTH	heCsvCsksFpslqaLggHkksH	14.0	0.042
	pfam	zf-C2H2_2	1032..1062	CILCNETFEQTRDWFSHLRSNHKLSTPVQAT	Clfcekkskeveellehmskkhglfiperey	12.9	0.12
	pfam	PyrI_C	963..984	HVrRHTNEKPYSCEYCEKRFTN	kv.edkeklklkCkYCekeise	10.2	0.58
	pfam	zf-met	973..993,1001..1021	YSCEYCEKRFTNSGDLQIHTR,YRCPLCGKSYRTIGNFNSHVK	fyCelCnvtftSesqlksHlq,fyCelCnvtftSesqlksHlq	10.8,10.4	0.52,0.72
TRINITY_DN9506_c0_g1	pfam	I-set	110..194,209..297,1410..1496,1652..1731	PVFLLSLEDSTVEKGGEKLLEVIVDGNPTPTVNWFKNGILIKPS---DIEQVNNCFRIYIVEADDTDAGVYSVEAINEYGESKCYARL,PKFLKHFSDIHAAKGDNAVFEAIIYGNPKPNIQWLFNNKSIHN-PRYHYSNAGDTYTLVVSNTCFDDDGKFTILAENANGKASCSARLFV,PKFVTELRDIIIEEGEQLILDCKVTAAER--VMWLKDGYTPKH--YCRFEFIDgILARLTIPHVSEDDRGIYTCIAISGVYQIQSSAYVNV,TKSEGSFIRLEVNTSTQAD-KVEWSLNGKPLESDKNSRISVGNSAYSLVISNAAIEQAGVYTVNLFDHqGTKLSSTCSLQI	pkftqklkdvevseGesvelectveGepepsvsWakdgselkssqrvkvtveeaeytLtIsnvevsDeGkYtckatnsagkaeakaeL,pkftqklkdvevseGesvelectveGepepsvsWakdgselkssqrvkvtveeaeytLtIsnvevsDeGkYtckatnsagkaeakaeLkV,pkftqklkdvevseGesvelectveGepepsvsWakdgselkssqrvkvtvee.aeytLtIsnvevsDeGkYtckatnsagkaeakaeLkV,evseGesvelectveGepepsvsWakdgselkssqrvkvtveeaeytLtIsnvevsDeGkYtckatns.agkaeakaeLkV	45.1,59.9,37.1,32.5	8.4e-12,2.1e-16,2.7e-09,7.1e-08
	pfam	Ig_3	110..183,209..284,1410..1481,1652..1713	PVFLLSLEDSTVEKGGEKLLEVIVDGNPTPTVNWFKNGILIKPSD----IEQVNNCFRIYIVEADDTDAGVYSVEAIN,PKFLKHFSDIHAAKGDNAVFEAIIYGNPKPNIQWLFNNKSIHNPRYH--YSNAGDTYTLVVSNTCFDDDGKFTILAEN,PKFVTELRDIIIEEGEQLILDCKV--TAAERVMWLKDGY--TPKHYC-RfEFIDGILARLTIPHVSEDDRGIYTCIA,T-KSEGSFIRLEVNT-STQADKVEWSLNGKPLESD-KNSRISVGNSAYSLVISNAAIEQAGVYTV	PvitvppsstsvtegenvtLtCeaegsppptitWykngeklssgstsssegsdgsnssLtisnvtksdsGtYtCvAsN,PvitvppsstsvtegenvtLtCeaegsppptitWykngeklssgstsssegsdgsnssLtisnvtksdsGtYtCvAsN,PvitvppsstsvtegenvtLtCeaegsppptitWykngeklssgstsss.egsdgsnssLtisnvtksdsGtYtCvA,tsvtegenvtLtCeaegsppptitWykngeklssgstsssegsdgsnssLtisnvtksdsGtYtC	30.9,31.5,33.8,20.3	3.2e-07,2e-07,4e-08,0.00063
	pfam	Ig_2	133..194,1418..1496,1667..1730	VDGNPTPTVNWFKNGILIKPSDIeqvnncfrIYIVEADDTDAGVYSVEAIN-EYGESKCYARL,DIIIEEGEQLILDCKVTAA--ERVMWLKDGYTPKHYCRfefidgilarLTIPHVSEDDRGIYTCIAISGVYQiQSSAYVNV,TQADKVEWSLNGKPLESDKNsrisvgnsaysLVISNAAIEQAGVYTVNLFDHQGTKLSSTCSLQ	asgnpppkvqwykggevinsspn........ffinavsaedsgtYtCrarntkggevsrpvel,ptvvtegepvtLtCsasgnpppkvqwykggevinsspn..........ffinavsaedsgtYtCrarntkgg.evsrpvel,npppkvqwykggevinsspn...........ffinavsaedsgtYtCrarntkggevsrpvelt	13.0,20.5,12.2	0.11,0.00049,0.18
	pfam	ig	221..290,1422..1480	AKGDNAVFEAIIY-GNPKPNIQWLFNNKSIHNPRY----HYSNAGDTyTLVVSNTCFDDDGKFTILAENANGKAS,EEGEQLILDCKVT---AAERVMWLKDGYTPKHYCR---------FEFidgilaRLTIPHVSEDDRGIYTCI	leGesatLtCsvstqtkptdvtWkkegqtkiesqkvvkegnrrkgss.slliskvteedaGtYtCevnnsgssvt,leGesatLtCsvstqtkptdvtWkkegqtkiesqkvvkegnrrkgss......slliskvteedaGtYtCe	10.9,11.7	0.42,0.24
	pfam	Ig_4	1425..1481	EQLILDCKVTAaERVMWLKDGYTPKHYCRFefidgilaRLTIPHVSEDDRGIYTCIA	dkVlLtCnsss.keitwlkdtkeiketnnk........tldLgkriedprGlYqCqg	15.3	0.023
TRINITY_DN9646_c0_g1	pfam	Laminin_G_2	81..196,470..597,667..786,877..963	FRTRQKENSVIALGRTNEHSFKIELSDGRLVFHFTDDSDLSISSYSlpSNHLNDGEWHRLIVKRSKSKFEVSIDGLKYSEISFNKPL-----IENVFAGSRITLGFENDLHRMIKYDGEIS,FATVETSGIIASLHDNKDNFIAIFISNGLLYMIIDDKNIEQQSFKIsDKLVNDGQYHRIRVVNSisAKEHDyAELDSQQTRFPKPLSDEF---YLTTVYFAAAdFWAKDHYSLASVGNFFGCMKNILFNGE,NGVIATLSStFDQKSIVLYVQSGGLNLAYLDNAGKELHLTTGKIINDGDQHSILLKREpiPGRIILSINDQTYNVDIPIGSSP--LFFDKLTIGGSGKTLRFMPDKHSGAYQGCFQHIEYNK,FRTNDHSSQLFKTEGVTDVVMS…	FrTrqpdGlLlyagdeksdflalelkdgklvltynlgsgdtellss..gkklndgewHsveverkgknltlsvDggeteeanesgeslgldleeslylGGlnpeepetaspvsegFvGcir,FrTrqpdGlLlyagdeksdflalelkdgklvltynlgsgdtellss.gkklndgewHsveverk..gknlt.lsvDggeteeanesgeslgldleeslylGGl.npeepetaspvsegFvGcirdlrlngk,dGlLlyagd.eksdflalelkdgklvltynlgsgdtellssgkklndgewHsveverk..gknltlsvDggeteeanesgeslgldleeslylGGlnpeepetaspvsegFvGcirdlrlng,FrTrqpdGlLlyagdeksdfla…	42.9,42.8,28.8,32.3	7.4e-11,7.7e-11,1.6e-06,1.4e-07
	pfam	Laminin_G_1	81..161,470..597,665..788,877..958	FRTRQKENSVIALGRTNEHS-FKIELSDGRLVFHFTDDSDlsiSSYSLPSNHLNDGEWHRLIVKRSKSKFEVSIDGLKYSEI,FATVETSGIIASLHDNKDN-FIAIFISNGLLYMIIDDKNIeQQSFKISDKlVNDGQYHRIRVVNSisaKEHDYAELDSQQT-RFPKPLSDEF--YLTT-VYFAAADFWAKDHYSLASVGNFFGCMKNILFNGE,IVNGVIATLsSTFDQKS-IVLYVQSGGLNLAYlDNAGKELHLTTGKIINDGDQHSILLKREpiPGRIILSINDQTY-NVDIPIGSSP-LFFDK-LTIGGSG-KTLRFMPDKHSGAYQGCFQHIEYNKAS,FRTNDHSSQLFKTEGVTDV-VMSLFLKDKYLFLNIESNGRTITLEFPKQiIS…	frTtepsGlllylgtkaekdflaleLvdGrlevsldlgsg...aavvvsgqklndGkwhkvevernkrsgtlsvdgeervtg,frTtepsGlllylgtkaekdflaleLvdGrlevsldlgsg.aavvvsgqk.lndGkwhkvevern...krsgtlsvdgeervtgesplgatttlnvnkklyvGGlpdekvkkealaistsfkGcirdvsvnnk,epsGlllyl.gtkaekdflaleLvdGrlevsl.dlgsgaavvvsgqklndGkwhkvevern..krsgtlsvdgeervtgesplgatttlnvnkklyvGGlpdekvkkealaistsfkGcirdvsvnnkq,frTtepsGlllylgtkaekdflaleLvdGrlevsldlgsgaavvvsgqk.ln…	38.1,25.4,21.9,12.8	1.7e-09,1.4e-05,0.00017,0.11
	pfam	Laminin_G_3	82..200	RTRQK-ENSVIAlgRTNEH-SFKIEL-SDGRLVFHFTDDSDLSIssYSLPSNHLNDGEWHRLIVKRSKSKFEVSIDGLKYSEISFNKPliENVFAGSRITLGFENdlHRMIKYDGEISEVII	dslpqaaqaiis..sssdgrgfelgldgsgqlrfavnagngaee..svtsgasvpageWvHvavtydggtlrlYvNGvevgsatltgg..llaatsgplviGrds..ggddpfdGlidevri	16.3	0.0086
	pfam	EGF_2	1085..1110,1120..1149,1158..1185	CI-HGTCIVDSGRavCQCISGYTGDRC,SPCQNDGTCY-PQGissfICICTTQFTGRFC,CH--NIQCQNGGYCH--NGQCQCSEDFTGQLC	CgghGtCvnqcGq..CdCdsgyqGktC,eiCgghGtCvnqcG....qCdCdsgyqGktC,CsasdeiCgghGtCvnqcGqCdCdsgyqGktC	14.0,11.3,14.3	0.052,0.36,0.044
	pfam	EGF	1085..1109,1120..1147,1159..1182	CIHG-TCIVDS-GRAVCQCISGYTGDR,SPCQNDGTC-YPQgISSFICICTTQFTGR,HNiqCQNGGYCHNGQ-----CQCSEDFTG	CsngGtCvdtgrggytCiCpeGytGkr,npCsngGtCvdtg.rggytCiCpeGytGk,np..CsngGtCvdtgrggytCiCpeGytG	15.3,15.3,11.4	0.02,0.019,0.33
	pfam	BetaGal_dom4_5	885..941	QLFKTEGVTDVVMSLFLKDKYLFLNIESNGRTITLEFPKQIISDA-NHHVAIIRRNQN	lsltlqggtafrvqvwlNGyqlgsyvphigpqvtFpvpegilnykgenvlavlvdamg	10.8	0.59
TRINITY_DN9650_c0_g1	pfam	LIM	51..106	CPRCDKPVFFAEEM-NVAGRKWHKTCYKCGLCKRSLESTTLAVFENNIFCKHCYGRK	CagCnkkiadrelvlkaldkvwHeeCFtCsdCqkeLkegsfyekdgklyCkkdylkk	44.9	1.1e-11
TRINITY_DN9948_c0_g1	pfam	Troponin	43..175	KRKLRILIRKKAAEDLKNEASISAQRKSNFMAEKVKPLQSaeeLTAlDDKAIGNICAELHKIIERLESEKYDIEYQIMKSDLEINELTIKINDIAGGkFTKPVLKKVSQVEGKLH--KISKKDQLEADFRKNLKS	KkklkkllllkAaeelkeeqrkkeeereriLaerieplra...ldg.seeqlqalceelkeridkleeerydieekvrkkdaeieelkikvndlrGk.fkkpalKkvrktedemlkallgekkklsiDfranlKl	105.8	2e-30
	pfam	Terminase_4	77..170	VKPLQSAEELTALDDKAIGNICAELHKIIErlesekydieyqiMKSDLEINELTIKINDIAgGKFTKPVLKKVSQVEGKLHKISKKDQLEADFR	ikeLeelgilseldseaLaaycsayaryre.............aekkikkeGvtittaege.akkknpavtilnsaekqlrklaselGLtPssr	11.5	0.34
	pfam	LRIF1	6..72	LDHDEIRVRKRQDRERKRKELRDAAEKKKRFGLTPEKKRKL-RILIRKKAAEDlKNEASISAQRKSNF	sekasslekeaqirsqekslqkqdaelrkkFGltkdlrVrLtripltsssekp.erlaspsslekked	10.2	0.21
TRINITY_DN9950_c1_g1	pfam	UPF0047	64..180	VTDEISNALPElKKFKVGLAHIHLLHTSASLCLNENWDPTVRQDMEMFISRLVPENlPYKHAYEGPDDMPAHIKNCLIGTSVTVPITDGKFNLGTWQGIYLLEHRnDAHSRNVVITV	iteeveeavee.sgvkeGlvlvfsrhttasltinEnadpdvqeDleealeklvpee.eYrhnaegpdnadaHlkssllgssltipvedgklalGtwqsiylveld.gpreRkvvvqv	131.9	1.2e-38
	pfam	DUF5592	14..64	PSFLFKYTIFFVVIFSLILHRCVTRRSRRMQSNWYQRIvglnTRKRGVYLV	aslvvlyyifviiltillviksktnPkkRnykaiyLal....vRdkktYva	12.4	0.16

## Sheet: Supplementary_Table_S5
Supplementary Table S5 - 3D structure prediction of target proteins
	AlphaFold2	RoseTTAFold	Phyre2 (not reported)
Candidate ID	Average predicted lDDT	Confidence score (0-1)	Confidence (%)	Coverage (%)	Idendity (%)
DN10022_c0_g1	too long	0.29	99.4	16	20
DN10056_c1_g1	91.0654	0.8	100	89	21
DN10080_c0_g1	too long	0.51	100	62	21
DN10137_c2_g1	75.7	0.27	100	22	22
DN10149_c0_g1	92.8172	0.79	100	77	16
DN10636_c1_g1	too long	0.39	100	21	29
DN11738_c21_g1	41.7	0.23	97.7	10	11
DN154_c0_g1	64.691	0.69	100	89	18
DN1609_c0_g1	81.8103	0.7	100	77	32
DN16859_c2_g1	86.6109	0.71	100	75	22
DN16891_c0_g1	87.9	0.8	100	79	25
DN17644_c0_g1	92.216	0.85	100	93	33
DN2438_c0_g1	91.6756	0.84	100	85	26
DN2928_c0_g1	73.2	0.56	99.9	69	15
DN3011_c0_g1	43.7	0.22	53.1	3	40
DN3169_c0_g1	79.8	0.59	28.4	7	43
DN3859_c0_g1	86.9	0.81	100	97	14
DN4126_c0_g1	91	0.82	100	88	16
DN4329_c0_g1	42.1	0.45	50.8	10	24
DN4577_c0_g1	95.2922	0.9	100	96	42
DN4617_c0_g1	76.3869	0.73	99.8	70	33
DN5052_c0_g1	86.8	0.74	100	83	32
DN5229_c0_g1	68.6	0.51	100	44	23
DN5346_c0_g1	81.5576	0.72	100	81	27
DN5995_c0_g1	92.8206	0.84	100	92	24
DN6003_c0_g1	69	0.55	99.1	41	15
DN6316_c0_g1	81.8	0.69	99.9	84	15
DN6823_c0_g1	82.5507	0.67	100	84	31
DN7072_c0_g1	64.4	0.63	100	87	23
DN7137_c0_g1	85.9733	0.81	100	86	19
DN7159_c0_g1	62.5	0.49	90	19	12
DN7657_c0_g1	70.4185	0.68	100	85	32
DN7998_c0_g1	87.1	0.73	100	38	34
DN8005_c0_g1	too long	0.82	100	87	15
DN8443_c0_g1	59.7	0.6	76.7	22	20
DN8627_c0_g1	73.5	0.62	99.3	63	13
DN8666_c0_g1	60.6	0.48	100	31	39
DN8750_c0_g1	60	0.49	100	46	38
DN8763_c0_g1	95.1648	0.81	99.9	98	14
DN9169_c0_g2	80	0.72	99.9	68	16
DN9190_c0_g2	71	0.58	99.8	30	16
DN9257_c0_g1	58.5	0.52	100	40	18
DN9257_c0_g2	59.379	0.5	100	40	23
DN9290_c0_g1	79.1	0.65	65.4	28	18
DN9499_c0_g1	too long	0.23	100	10	59
DN9506_c0_g1	too long	too long	100	41	20
DN9646_c0_g1	too long	0.49	100	75	15
DN9650_c0_g1	62.7	0.63	99.9	69	22
DN9684_c0_g1	79.9	0.71	100	89	30
DN9945_c3_g3	too long	too long	48	4	21
DN9948_c0_g1	77.6	0.69	99.8	64	25
DN9950_c1_g1	86.9	0.75	100	72	33

## Sheet: Supplementary_Table_S6
Supplementary Table S6 - Virtual ligand screening results
candidate ID	rank	drug candidate	ZINC ID	energy (kcal/mol)	trade names	indications	known/predicted targets	mode of administration	molecular weight	rule of five? (ChEMBL)	solubility	disposable?	GHS Classification
DN10022_c0_g1	-	-	-	-	-	-	-	-	-	-	-	-	-
DN10056_c1_g1	1	Mk3207	ZINC000103760981	-8.5	n.a.	migraine disorder	Calcitonin gene-related peptide type 1 receptor	oral	557.6	no	n.a.	yes, not approved	-
	2	Bms-833923	ZINC000096170449	-8.2	n.a.	various cancer/tumor forms	Smoothened homolog	oral	473.58	no	insoluble in water	yes, not approved	-
	3	Ketanserin	ZINC000000537877	-8.1	SUFREXAL	hypertension, acute kidney injury, diabetic foot	Carbonic anhydrase II	oral	395.43	yes	water-soluble	yes, not approved	acute toxic, irritant
	4	Telcagepant	ZINC000028827350	-8	n.a.	migraine disorder	Calcitonin gene-related peptide type 1 receptor	oral	566.53	no	poorly soluble	yes, not approved	-
	5	Tivantinib	ZINC000100016063	-7.9	n.a.	various cancer/tumor forms	inhibitor of hepatocyte growth factor receptor	oral	369.42	yes	poorly soluble	yes, not approved	-
DN10080_c0_g1	-	-	-	-	-	-	-	-	-	-	-	-	-
DN10137_c2_g1	1	Bms-833923	ZINC000096170449	-7.4	n.a.	various cancer/tumor forms	Smoothened homolog	oral	473.58	no	insoluble in water	yes, not approved	-
	2	Zosuquidar	ZINC000100029945	-6.6	n.a.	myelodysplastic syndrome, leukemia	P-glycoprotein 1	injection	527.62	no	water-soluble	yes, not approved	-
	3	Chir-265	ZINC000018710085	-6.6	n.a.	metastatic melanoma, neoplasm	Serine/threonine-protein kinase B-raf	oral	518.42	no	insoluble in water	yes, not approved	-
	4	Rimegepant	ZINC000068267814	-6.5	NURTEC ODT	psoriasis, migraine disorder, trigeminal neuralgia	Calcitonin gene-related peptide type 1 receptor	oral	534.57	no	sparingly soluble in aqueous buffers	yes, prescription	health hazard
	5	Tegobuvir	ZINC000100057121	-6.5	n.a.	hepatitis C virus infection	Human herpes virus 5 capsid protein P40	oral	517.41	no	insoluble in water	yes, not approved	-
DN10149_c0_g1	1	R428	ZINC000051951669	-8	n.a.	myelodysplastic syndrome, Central Nervous System Neoplasm	Tyrosine-protein kinase receptor UFO inhibitor	oral	506.66	no	water-soluble	yes, not approved	-
	2	Tegobuvir	ZINC000100057121	-7.2	n.a.	hepatitis C virus infection	Human herpes virus 5 capsid protein P40	oral	517.41	no	insoluble in water	yes, not approved	-
	3	Losulazine	ZINC000004216779	-7.1	n.a.	hypertension (high blood pressure)	Human herpes virus 5 capsid protein P40	n.a.	558.56	no	n.a.	yes, not approved	-
	4	Paliroden	ZINC000035826853	-7	n.a.	Parkinson's disease, Alzheimer's disease	Human herpes virus 5 capsid protein P40	oral	407.48	no	insoluble in water	yes, not approved	-
	5	Mk3207	ZINC000103760978	-7	n.a.	migraine disorder	Calcitonin gene-related peptide type 1 receptor	oral	557.6	no	n.a.	yes, not approved	-
DN10636_c1_g1	-	-	-	-	-	-	-	-	-	-	-	-	-
DN11738_c21_g1	1	Rebastinib	ZINC000063933734	-7.2	DP-1919	neoplasm, chronic myelogenous leukemia	Tyrosine-protein kinase ABL	oral	553.6	no	insoluble in water	yes, not approved	-
	2	Chir-265	ZINC000018710085	-7.1	n.a.	metastatic melanoma, neoplasm	Serine/threonine-protein kinase B-raf	oral	518.42	no	insoluble in water	yes, not approved	-
	3	Dihydroergocristine	ZINC000003947496	-6.9	n.a.	cardiovascular disease	Histone deacetylase 10	oral	611.74	no	poorly soluble	yes, not approved	irritant
	4	Funapide	ZINC000113473392	-6.9	n.a.	Erythromelalgia, osteoarthritis, Herpes Zoster, post-operative pain	Estradiol 17-beta-dehydrogenase 3	injection	429.35	yes	insoluble in water	yes, not approved	irritant
	5	Dirlotapide	ZINC000003988502	-6.8	Slentrol	obesity	Human herpes virus 5 capsid protein P40	oral	674.72	no	insoluble in water	yes, prescription	-
DN154_c0_g1	1	Ocaperidone	ZINC000000538119	-8	n.a.	psychosis	Microtubule-associated protein 2	oral	420.49	yes	poorly soluble	yes, not approved	-
	2	Mosapramine	ZINC000003873789	-8	Cremin	psychosis	dopamine antagonist	oral	479.07	yes	n.a.	yes, prescription	-
	3	Bifeprunox	ZINC000052971454	-8	n.a.	Psychotic Disorders, Schizophrenia	agonist to dopamine and serotonin receptors	oral	385.47	yes	n.a.	yes, not approved	-
	4	Vs-5584	ZINC000049090010	-8	n.a.	Mesothelioma, Lymphoma	PI3-kinase class I inhibitor, Serine/threonine-protein kinase mTOR inhibitor	oral	420.38	yes	n.a.	yes, not approved	-
	5	Neflumozide	ZINC000000538067	-7.9	n.a.	n.a.	Prostaglandin E synthase	n.a.	394.45	yes	n.a.	yes, not approved	-
DN1609_c0_g1	1	Pranazepide	ZINC000003798924	-10.9	n.a.	pancreatitis or gastrointestinal disorders	Estradiol 17-beta-dehydrogenase 3	oral	438.454	yes	n.a.	yes, not approved	-
	2	Derquantel	ZINC000056898856	-10.3	Startect	veterinary anthelminticum	acts as an antagonist at nicotinic cholinergic receptors (nAChR); prevents contraction of somatic muscle in the parasites	oral	479.6	yes	sparingly soluble in aqueous solutions	yes, prescription	-
	3	Tadalafil	ZINC000000538404	-10.2	ADCIRCA, Cialis	erectile dysfunction, pulmonary arterial hypertension, benign prostatic hypertrophy	selective phosphodiesterase-5 inhibitor	oral	389.41	yes	poorly soluble	yes, prescription	irritant
	4	Tivantinib	ZINC000100016063	-10.1	n.a.	various cancer/tumor forms	inhibitor of hepatocyte growth factor receptor	oral	369.42	yes	poorly soluble	yes, not approved	-
	5	Mln-8054	ZINC000018825334	-10.1	n.a.	cancer	inhibitor of serine/threonine-protein kinase Aurora-A	oral	476.87	no	insoluble in water	yes, not approved	-
DN16859_c2_g1	1	Ag-24322	ZINC000200158122	-7.4	n.a.	non-Hodgkins lymphoma	Cyclin-dependent kinases 1,2,4	injection	418.45	yes	n.a.	yes, not approved	-
	2	Ditercalinium	ZINC000004215707	-7.4	n.a.	n.a.	Microtubule-associated protein 2	n.a.	718.95	no	poorly soluble	yes, not approved	-
	3	Cannabinol	ZINC000001530833	-7.2	n.a.	fibromyalgia, Tourette syndrome, memory impairment	Microtubule-associated protein 2	oral	310.44	no	insoluble in water	yes, over the counter	irritant, health hazard
	4	Dronabinol	ZINC000002039624	-7	DRONABINOL, Marinol, SYNDROS	Hair-pulling, Cognitive impairment, pain, cannabis dependence	Cannabinoid CB1 receptor	oral	314.47	no	insoluble in water	yes, prescription	irritant, health hazard
	5	Tadalafil	ZINC000008204637	-6.9	ADCIRCA, Cialis	erectile dysfunction, pulmonary arterial hypertension, benign prostatic hypertrophy	selective phosphodiesterase-5 inhibitor	oral	389.41	yes	poorly soluble	yes, prescription	irritant
DN16891_c0_g1	1	Hydralazine	ZINC000012360535	-6.2	Apresoline, Dralzine, HYDRALAZINE HYDROCHLORIDE	ovarian cancer, Polycystic Kidney Disease, atherosclerosis, type II diabetes mellitus	Neuronal acetylcholine receptor; alpha4/beta2	oral	160.18	yes	soluble in water	yes, prescription	irritant, health hazard
	2	Dinitolmide	ZINC000002040950	-6.2	n.a.	intracellular parasites	Microtubule-associated protein 2	n.a.	225.16	yes	very slightly soluble in water	yes, not approved	irritant
	3	Nitromide	ZINC000001690424	-6.1	n.a.	n.a.	Microtubule-associated protein 2	n.a.	211.13	yes	n.a.	yes, not approved	irritant
	4	Oxypurinol	ZINC000084462581	-5.8	n.a.	congestive heart failure, Sickle cell anemia	Xanthine dehydrogenase	n.a.	152.11	yes	soluble in water	yes, prescription	irritant
	5	Hydracarbazine	ZINC000005842953	-5.7	n.a.	n.a.	Coagulation factor X	n.a.	153.14	yes	soluble in water	yes, not approved	-
DN17644_c0_g1	1	Ac-430	ZINC000095079936	-7.6	n.a.	rheumatoid arthritis	Tyrosine-protein kinase JAK2	oral	349.37	yes	water-soluble	yes, not approved	-
	2	Talniflumate	ZINC000001844627	-7.4	Somalgen	Lumbar Disc Herniation, anti-inflammatory	Microtubule-associated protein 2	oral	414.34	yes	insoluble in water	yes, prescription	-
	3	Quinotolast	ZINC000000002018	-7.2	n.a.	n.a.	n.a.	n.a.	348.32	yes	n.a.	yes, not approved	-
	4	Clazolam	ZINC000037246129	-7.2	n.a.	n.a.	Muscarinic acetylcholine receptor M3	n.a.	312.8	yes	n.a.	yes, not approved	-
	5	Fluorescein	ZINC000003872582	-7.2	n.a.	used extensively as a diagnostic tool	Microtubule-associated protein 2	oral	332.31	yes	slightly soluble in water	yes, prescription	irritant
DN2438_c0_g1	1	Pentalamide	ZINC000001999301	-5.5	n.a.	n.a.	Microtubule-associated protein 2	n.a.	207.27	yes	n.a.	yes, not approved	-
	2	Dacarbazine	ZINC000100019007	-5.3	DACARBAZINE, Dtic-Dome	various cancers	DNA	injection	182.19	yes	slightly soluble in water	yes, prescription	irritant, health hazard
	3	Pyricarbate	ZINC000000057462	-5.3	n.a.	n.a.	Microtubule-associated protein 2	n.a.	253.26	yes	n.a.	yes, not approved	-
	4	Etosalamide	ZINC000003623372	-5.3	n.a.	n.a.	Microtubule-associated protein 2	n.a.	209.24	yes	insoluble in water	yes, not approved	-
	5	Amiloride	ZINC000004340269	-5.2	AMILAMONT, AMILORIDE HYDROCHLORIDE, AMILOSPARE 5, AMORIDE, BERKAMIL, Midamor	Coronary Disease, Optic Neuritis, Multiple Sclerosis	blocks amiloride-sensitive sodium channel, ENaC	oral	229.63	yes	slightly soluble in water	yes, prescription	acute toxic, irritant, corrosive
DN2928_c0_g1	1	R428	ZINC000051951669	-7.2	n.a.	myelodysplastic syndrome, Central Nervous System Neoplasm	Tyrosine-protein kinase receptor UFO inhibitor	oral	506.66	no	water-soluble	yes, not approved	-
	2	Losulazine	ZINC000004216779	-6.9	n.a.	hypertension (high blood pressure)	Human herpes virus 5 capsid protein P40	n.a.	558.56	no	n.a.	yes, not approved	-
	3	Flutroline	ZINC000049590110	-6.6	n.a.	n.a.	Human herpes virus 5 capsid protein P40	n.a.	450.5	no	insoluble in water	yes, not approved	-
	4	Butaclamol	ZINC000002008410	-6.6	n.a.	antipsychotic	dopamine receptor antagonist	n.a.	361.53	yes	slightly soluble in water	yes, not approved	-
	5	Flezelastine	ZINC000001534968	-6.6	n.a.	n.a.	Prostaglandin E synthase	n.a.	455.58	no	n.a.	yes, not approved	-
DN3011_c0_g1	1	R428	ZINC000051951669	-5.8	n.a.	myelodysplastic syndrome, Central Nervous System Neoplasm	Tyrosine-protein kinase receptor UFO inhibitor	oral	506.66	no	water-soluble	yes, not approved	-
	2	Fiduxosin	ZINC000029747110	-5.7	n.a.	n.a.	Prostaglandin E synthase	n.a.	555.66	no	n.a.	yes, not approved	-
	3	Chir-265	ZINC000018710085	-5.6	n.a.	metastatic melanoma, neoplasm	Serine/threonine-protein kinase B-raf	oral	518.42	no	insoluble in water	yes, not approved	-
	4	Mk3207	ZINC000103760978	-5.5	n.a.	migraine disorder	Calcitonin gene-related peptide type 1 receptor	oral	557.6	no	n.a.	yes, not approved	-
	5	Mk-8033	ZINC000068203670	-5.5	n.a.	cancer	Hepatocyte growth factor receptor	oral	471.54	yes	n.a.	yes, not approved	-
DN3169_c0_g1	1	R428	ZINC000051951668	-8.8	n.a.	myelodysplastic syndrome, Central Nervous System Neoplasm	Tyrosine-protein kinase receptor UFO inhibitor	oral	506.66	no	water-soluble	yes, not approved	-
	2	Azd1386	ZINC000139948444	-7.6	n.a.	neuropathic pain	Vanilloid receptor	oral	423.78	yes	insoluble in water	yes, not approved	-
	3	Antrafenine	ZINC000053073961	-7.5	Stakane	anti-inflammatory	Prostaglandin-H2 D-isomerase	oral	588.55	no	insoluble in water	yes, approved but withdrawn	-
	4	Yohimbic-acid	ZINC000005223909	-7.4	n.a.	leukemia	DNA topoisomerase I	n.a.	340.42	yes	n.a.	yes, not approved	-
	5	Irinotecan	ZINC000001612996	-7.4	Campto, CAMPTOSAR, IRINOTECAN HYDROCHLORIDE, CAMPTO, Camptosar, ONIVYDE	various cancer/tumor forms	DNA topoisomerase I	injection	586.69	no	water-soluble	yes, prescription	irritant, health hazard, corrosive
DN3859_c0_g1	1	Aztreonam	ZINC000256010242	-6.4	Azactam, AZTREONAM, CAYSTON	osteomyelitis, Cystic fibrosis, Sepsis	Bacterial penicillin-binding protein	topical	435.44	yes	freely soluble in water	yes, prescription	irritant, health hazard, environmental hazard
	2	Tezampanel	ZINC000005134714	-6.3	n.a.	acute migraine	Glutamate receptor ionotropic kainate	injection	297.36	yes	sparingly soluble in aqueous buffers	yes, not approved	-
	3	Argatroban	ZINC000003807172	-6.1	ACOVA, ARGATROBAN, ARGATROBAN IN DEXTROSE, ARGATROBAN IN SODIUM CHLORIDE	Recurrent thrombophlebitis, Ischemic stroke	Thrombin	injection	508.65	no	very slightly soluble in water	yes, prescription	-
	4	Zolertine	ZINC000005421643	-6	n.a.	n.a.	Neuronal acetylcholine receptor; alpha4/beta4	n.a.	258.33	yes	n.a.	yes, not approved	-
	5	Tetrazolast	ZINC000000004014	-6	n.a.	Anti-asthmatic	Coagulation factor X	n.a.	238.21	yes	n.a.	yes, not approved	-
DN4126_c0_g1	1	Zosuquidar	ZINC000100029945	-8.1	n.a.	myelodysplastic syndrome, leukemia	P-glycoprotein 1	injection	527.62	no	water-soluble	yes, not approved	-
	2	Gepotidacin	ZINC000223227887	-7.7	n.a.	urinary tract infection, respiratory tract infectious disease	Topoisomerase IV, Bacterial DNA gyrase	oral	448.53	yes	insoluble in water	yes, not approved	health hazard
	3	Losulazine	ZINC000004216779	-7.7	n.a.	hypertension (high blood pressure)	Human herpes virus 5 capsid protein P40	n.a.	558.56	no	n.a.	yes, not approved	-
	4	Xaliproden	ZINC000000577115	-7.6	n.a.	colorectal neoplasm, Alzheimer's disease	Serotonin 1a (5-HT1a) receptor	oral	381.44	no	insoluble in water	yes, not approved	-
	5	Spirofylline	ZINC000084758966	-7.6	n.a.	n.a.	Coagulation factor X	n.a.	480.53	yes	n.a.	yes, not approved	-
DN4329_c0_g1	1	R428	ZINC000051951668	-7.5	n.a.	myelodysplastic syndrome, Central Nervous System Neoplasm	Tyrosine-protein kinase receptor UFO inhibitor	oral	506.66	no	water-soluble	yes, not approved	-
	2	alpha_Ergocryptine	ZINC000014952151	-7.2	n.a.	n.a.	Coagulation factor X	n.a.	575.71	no	n.a.	yes, not approved	-
	3	Bms-833923	ZINC000096170449	-7.1	n.a.	various cancer/tumor forms	Smoothened homolog	oral	473.58	no	insoluble in water	yes, not approved	-
	4	Losulazine	ZINC000004216779	-7.1	n.a.	hypertension (high blood pressure)	Human herpes virus 5 capsid protein P40	n.a.	558.56	no	n.a.	yes, not approved	-
	5	Mergocriptine	ZINC000072266905	-7	n.a.	n.a.	Coagulation factor X	n.a.	589.74	no	n.a.	yes, not approved	-
DN4577_c0_g1	1	Nafamostat	ZINC000003874467	-7.9	n.a.	Acute kidney injury, COVID-19	Microtubule-associated protein 2	injection	347.38	yes	sparingly soluble in aqueous buffers	yes, not approved	-
	2	Funapide	ZINC000113473394	-7.4	n.a.	Erythromelalgia, osteoarthritis, Herpes Zoster, post-operative pain	Estradiol 17-beta-dehydrogenase 3	injection	429.35	yes	insoluble in water	yes, not approved	irritant
	3	Setileuton	ZINC000036487556	-7.1	n.a.	n.a.	Human herpes virus 5 capsid protein P40	n.a.	463.39	yes	insoluble in water	yes, not approved	-
	4	R428	ZINC000051951669	-7.1	n.a.	myelodysplastic syndrome, Central Nervous System Neoplasm	Tyrosine-protein kinase receptor UFO inhibitor	oral	506.66	no	water-soluble	yes, not approved	-
	5	Flutroline	ZINC000049590112	-7.1	n.a.	n.a.	Human herpes virus 5 capsid protein P40	n.a.	450.5	no	insoluble in water	yes, not approved	-
DN4617_c0_g1	1	Derquantel	ZINC000056898856	-9	Startect	veterinary anthelminticum	acts as an antagonist at nicotinic cholinergic receptors (nAChR); prevents contraction of somatic muscle in the parasites	oral	479.6	yes	sparingly soluble in aqueous solutions	yes, prescription	-
	2	Bolazine	ZINC000008214506	-8.8	n.a.	n.a.	Human herpes virus 5 capsid protein P40	n.a.	604.96	no	n.a.	yes, not approved	-
	3	Dihydroergocristine	ZINC000003947497	-8.6	n.a.	cardiovascular disease	Histone deacetylase 10	oral	611.74	no	poorly soluble	yes, not approved	irritant
	4	Tivantinib	ZINC000100016063	-8.5	n.a.	various cancer/tumor forms	inhibitor of hepatocyte growth factor receptor	oral	369.42	yes	poorly soluble	yes, not approved	-
	5	Tadalafil	ZINC000000538404	-8.5	ADCIRCA, Cialis	erectile dysfunction, pulmonary arterial hypertension, benign prostatic hypertrophy	selective phosphodiesterase-5 inhibitor	oral	389.41	yes	poorly soluble	yes, prescription	irritant
DN5052_c0_g1	1	Glisindamide	ZINC000000537799	-8.6	n.a.	n.a.	Coagulation factor X	n.a.	484.58	yes	n.a.	yes, not approved	-
	2	Chir-265	ZINC000018710085	-8.5	n.a.	metastatic melanoma, neoplasm	Serine/threonine-protein kinase B-raf	oral	518.42	no	insoluble in water	yes, not approved	-
	3	Regorafenib	ZINC000006745272	-8.3	Stivarga	various cancer/tumor forms	Platelet-derived growth factor receptor	oral	482.82	no	insoluble in water	yes, prescription	irritant, health hazard, environmental hazard
	4	Telcagepant	ZINC000028827350	-8.3	n.a.	migraine disorder	Calcitonin gene-related peptide type 1 receptor	oral	566.53	no	poorly soluble	yes, not approved	-
	5	R428	ZINC000051951668	-8.3	n.a.	myelodysplastic syndrome, Central Nervous System Neoplasm	Tyrosine-protein kinase receptor UFO inhibitor	oral	506.66	no	water-soluble	yes, not approved	-
DN5229_c0_g1	1	R428	ZINC000051951669	-8.5	n.a.	myelodysplastic syndrome, Central Nervous System Neoplasm	Tyrosine-protein kinase receptor UFO inhibitor	oral	506.66	no	water-soluble	yes, not approved	-
	2	Conivaptan	ZINC000012503187	-8.1	Vaprisol	cirrhosis of liver, cardiovascular disease	Vasopressin V1a & V2 receptor	injection	498.59	no	very slightly soluble	yes, prescription	-
	3	Ditercalinium	ZINC000004215707	-7.9	n.a.	n.a.	Microtubule-associated protein 2	n.a.	718.95	no	poorly soluble	yes, not approved	-
	4	Mk3207	ZINC000043203371	-7.9	n.a.	migraine disorder	Calcitonin gene-related peptide type 1 receptor	oral	557.6	no	n.a.	yes, not approved	-
	5	Paliroden	ZINC000035826853	-7.9	n.a.	Parkinson's disease, Alzheimer's disease	Human herpes virus 5 capsid protein P40	oral	407.48	no	insoluble in water	yes, not approved	-
DN5346_c0_g1	1	R428	ZINC000051951669	-7.6	n.a.	myelodysplastic syndrome, Central Nervous System Neoplasm	Tyrosine-protein kinase receptor UFO inhibitor	oral	506.66	no	water-soluble	yes, not approved	-
	2	Losulazine	ZINC000004216779	-7.3	n.a.	hypertension (high blood pressure)	Human herpes virus 5 capsid protein P40	n.a.	558.56	no	n.a.	yes, not approved	-
	3	Hydromorphone	ZINC000000402954	-7.3	Dilaudid, DILAUDID-HP, EXALGO, HYDROMORPHONE HYDROCHLORIDE, PALLADONE	drug dependence, pain	agonist to Mu opioid receptor	oral	285.34	yes	freely soluble in water	yes, prescription	-
	4	Metopon	ZINC000003875958	-7.3	n.a.	n.a.	Muscarinic acetylcholine receptor M3	n.a.	299.37	yes	n.a.	yes, not approved	-
	5	Oxymorphone	ZINC000003875483	-7.3	Numorphan, Opana, OPANA ER, OXYMORPHONE HYDROCHLORIDE	pain	Opioid receptors; mu/kappa/delta agonist	oral	301.34	yes	freely soluble in water	yes, prescription	acute toxic
DN5995_c0_g1	1	Tadalafil	ZINC000008204642	-9	ADCIRCA, Cialis	erectile dysfunction, pulmonary arterial hypertension, benign prostatic hypertrophy	selective phosphodiesterase-5 inhibitor	oral	389.41	yes	poorly soluble	yes, prescription	irritant
	2	Tivantinib	ZINC000100016063	-8.9	n.a.	various cancer/tumor forms	inhibitor of hepatocyte growth factor receptor	oral	369.42	yes	poorly soluble	yes, not approved	-
	3	Nrx195183	ZINC000001909562	-8.7	n.a.	acute promyelocytic leukemia	agonist to retinoic acid receptor alpha	oral	437.87	no	insoluble in water	yes, not approved	-
	4	Palovarotene	ZINC000038467831	-8.7	n.a.	dry eye syndrome, Fibrodysplasia ossificans progressiva	agonist to retinoic acid receptor gamma	oral	414.55	no	n.a.	yes, not approved	-
	5	Liafensine	ZINC000095598450	-8.7	n.a.	depressive disorder	inhibitor of monoamine transporter	oral	366.47	yes	n.a.	yes, not approved	-
DN6003_c0_g1	1	Isoniazid	ZINC000000001590	-5	DOW-ISONIAZID, HYZYD, ISONIAZID, LANIAZID, NICOTIBINE, Nydrazid, RIMIFON, STANOZIDE	ulcer disease, AIDS, diabetic foot	Enoyl-[acyl-carrier-protein] reductase	oral	137.14	yes	water-soluble	yes, prescription	irritant
	2	Gaboxadol	ZINC000019795995	-5	n.a.	major depressive disorder, insomnia	GABA-A receptor; agonist GABA site	oral	140.14	yes	water-soluble	yes, not approved	-
	3	Allopurinol	ZINC000013298313	-4.9	ALLOPURINOL, ALORAL, ALULINE 100, ALULINE 300, CAPLENAL, COSURIC, HAMARIN 100, HAMARIN 300, LEDOPUR, LOPURIN, URICTO, XANTHOMAX-100, XANTHOMAX-300, Zyloprim, ZYLORIC, ZYLORIC-300	Leishmaniasis, primary hypertension	Xanthine dehydrogenase	oral	136.11	yes	insoluble in water	yes, prescription	irritant, acute toxic
	4	Hydracarbazine	ZINC000005842953	-4.8	n.a.	n.a.	Coagulation factor X	n.a.	153.14	yes	soluble in water	yes, not approved	-
	5	Cresatin	ZINC000004284473	-4.7	n.a.	n.a.	n.a.	n.a.	150.18	n.a.	n.a.	yes, not approved	-
DN6316_c0_g1	1	Zoliflodacin	ZINC000145806066	-8.2	n.a.	gonorrhea	Histone deacetylase 10	oral	487.44	yes	insoluble in water	yes, not approved	-
	2	Chir-265	ZINC000018710085	-7.8	n.a.	metastatic melanoma, neoplasm	Serine/threonine-protein kinase B-raf	oral	518.42	no	insoluble in water	yes, not approved	-
	3	Irinotecan	ZINC000001612996	-7.7	Campto, CAMPTOSAR, IRINOTECAN HYDROCHLORIDE, CAMPTO, Camptosar, ONIVYDE	various cancer/tumor forms	DNA topoisomerase I	injection	586.69	no	water-soluble	yes, prescription	irritant, health hazard, corrosive
	4	Tg100-801	ZINC000029136020	-7.6	n.a.	macular degeneration	Ephrin type-B receptor 4	n.a.	580.09	no	n.a.	yes, not approved	-
	5	Dagrocorat	ZINC000103297733	-7.4	n.a.	rheumatoid arthritis	Glucocorticoid receptor	n.a.	494.56	no	n.a.	yes, not approved	-
DN6823_c0_g1	1	Olaparib	ZINC000040430143	-8	LYNPARZA	various cancer/tumor forms	PARP 1, 2 and 3	oral	434.47	yes	very poorly soluble in water	yes, prescription	acute toxic, irritant, health hazard
	2	Ditercalinium	ZINC000004215707	-7.9	n.a.	n.a.	Microtubule-associated protein 2	n.a.	718.95	no	poorly soluble	yes, not approved	-
	3	Tivantinib	ZINC000100016063	-7.9	n.a.	various cancer/tumor forms	inhibitor of hepatocyte growth factor receptor	oral	369.42	yes	poorly soluble	yes, not approved	-
	4	Capmatinib	ZINC000043195321	-7.7	TABRECTA	various cancer/tumor forms	inhibitor of hepatocyte growth factor receptor	oral	412.43	yes	poorly soluble	yes, prescription	acute toxic, health hazard, environmental hazard
	5	Paliroden	ZINC000035826853	-7.7	n.a.	Parkinson's disease, Alzheimer's disease	Human herpes virus 5 capsid protein P40	oral	407.48	no	insoluble in water	yes, not approved	-
DN7072_c0_g1	1	Benurestat	ZINC000000001008	-5.5	n.a.	n.a.	Carbonic anhydrase VII	n.a.	228.63	yes	n.a.	yes, not approved	-
	2	Medroxalol	ZINC000001570643	-5.5	n.a.	n.a.	Coagulation factor X	n.a.	372.42	yes	water-soluble	yes, not approved	-
	3	Oxalinast	ZINC000004214052	-5.5	n.a.	n.a.	Carbonic anhydrase II	n.a.	259.26	yes	n.a.	yes, not approved	-
	4	Bifeprunox	ZINC000052971454	-5.4	n.a.	Psychotic Disorders, Schizophrenia	agonist to dopamine and serotonin receptors	oral	385.47	yes	n.a.	yes, not approved	-
	5	Nanterinone	ZINC000000001778	-5.3	n.a.	n.a.	Carbonic anhydrase II	n.a.	253.31	yes	insoluble in water	yes, not approved	-
DN7137_c0_g1	1	Casopitant	ZINC000042856596	-10.8	Rezonic, Zunrisa	Nausea and vomiting, major depressive disorder	Neurokinin 1 receptor	injection	616.62	no	water-soluble	yes, prescription	-
	2	Mk3207	ZINC000043203371	-10.6	n.a.	migraine disorder	Calcitonin gene-related peptide type 1 receptor	oral	557.6	no	n.a.	yes, not approved	-
	3	Tg-02	ZINC000068251500	-10.5	Zotiraciclib	various cancer/tumor forms	Tyrosine-protein kinase JAK2 inhibitor	oral	372.47	yes	slightly soluble in water	yes, not approved	-
	4	Heliomycin	ZINC000100150837	-10.4	n.a.	n.a.	Microtubule-associated protein 2	n.a.	376.36	yes	low aqueous solubility	yes, not approved	-
	5	Lestaurtinib	ZINC000003781738	-10.3	n.a.	acute myeloid leukemia, psoriasis, polycythemia vera	Tyrosine-protein kinase receptor FLT3 inhibitor	oral	439.47	yes	very poorly soluble in water	yes, not approved	-
DN7159_c0_g1	1	Bagrosin	ZINC000026663185	-8	n.a.	n.a.	Microtubule-associated protein 2	n.a.	290.32	yes	n.a.	yes, not approved	-
	2	Lifitegrast	ZINC000084668739	-7.7	XIIDRA	allergic conjunctivitis, dry eye syndrome	Integrin alpha-L/beta-2 (LFA-1)	topical	615.49	no	water-soluble	yes, prescription	health hazard
	3	Cc-401	ZINC000038836256	-7.7	n.a.	myeloid leukemia	c-Jun N-terminal kinases	n.a.	388.48	yes	n.a.	yes, not approved	-
	4	Podofilox	ZINC000003861806	-7.7	CONDYLINE, Condylox, PODOFILOX, WARTICON	viral disease, anogenital venereal wart	Microtubule-associated protein 2	topical	414.41	yes	slightly soluble in water	yes, prescription	-
	5	Flezelastine	ZINC000003785445	-7.7	n.a.	n.a.	Prostaglandin E synthase	n.a.	455.58	no	n.a.	yes, not approved	-
DN7657_c0_g1	1	R428	ZINC000051951669	-8.4	n.a.	myelodysplastic syndrome, Central Nervous System Neoplasm	Tyrosine-protein kinase receptor UFO inhibitor	oral	506.66	no	water-soluble	yes, not approved	-
	2	Ditercalinium	ZINC000004215707	-8.4	n.a.	n.a.	Microtubule-associated protein 2	n.a.	718.95	no	poorly soluble	yes, not approved	-
	3	Fiduxosin	ZINC000029747110	-7.9	n.a.	n.a.	Prostaglandin E synthase	n.a.	555.66	no	n.a.	yes, not approved	-
	4	Antrafenine	ZINC000053073961	-7.8	Stakane	anti-inflammatory	Prostaglandin-H2 D-isomerase	oral	588.55	no	insoluble in water	yes, approved but withdrawn	-
	5	Nilotinib	ZINC000006716957	-7.8	TASIGNA	Gastrointestinal stromal tumor, Parkinson's disease	Tyrosine-protein kinase ABL	oral	529.53	yes	very slightly soluble in water	yes, prescription	irritant, health hazard, environmental hazard
DN7998_c0_g1	1	Tegobuvir	ZINC000100057121	-7.4	n.a.	hepatitis C virus infection	Human herpes virus 5 capsid protein P40	oral	517.41	no	insoluble in water	yes, not approved	-
	2	Butanserin	ZINC000002019989	-7	n.a.	n.a.	Microtubule-associated protein 2	n.a.	423.49	yes	n.a.	yes, not approved	-
	3	Lorpiprazole	ZINC000033827894	-7	n.a.	n.a.	Prostaglandin E synthase	n.a.	405.47	yes	poorly soluble	yes, not approved	-
	4	Piketoprofen	ZINC000001846243	-6.7	n.a.	Arthralgia, Myalgia	Histamine H2 receptor	n.a.	344.41	yes	n.a.	yes, not approved	-
	5	Adimolol	ZINC000001999500	-6.7	n.a.	n.a.	Microtubule-associated protein 2	n.a.	419.53	yes	n.a.	yes, not approved	-
DN8005_c0_g1	-	-	-	-	-	-	-	-	-	-	-	-	-
DN8443_c0_g1	1	Dolutegravir	ZINC000058581064	-7.6	TIVICAY	amyotrophic lateral sclerosis, HIV infection	Human immunodeficiency virus type 1 integrase	oral	419.38	yes	slightly soluble in water	yes, prescription	environmental hazard
	2	Metoquizine	ZINC000000607966	-7.5	n.a.	n.a.	Neuronal acetylcholine receptor; alpha4/beta2	n.a.	377.49	yes	n.a.	yes, not approved	-
	3	Liafensine	ZINC000095598450	-7.4	n.a.	depressive disorder	inhibitor of monoamine transporter	oral	366.47	yes	n.a.	yes, not approved	-
	4	Toquizine	ZINC000000608107	-7.3	n.a.	n.a.	Serotonin 2a (5-HT2a) receptor	n.a.	391.52	yes	n.a.	yes, not approved	-
	5	Chir-265	ZINC000018710085	-7.3	n.a.	metastatic melanoma, neoplasm	Serine/threonine-protein kinase B-raf	oral	518.42	no	insoluble in water	yes, not approved	-
DN8627_c0_g1	1	Afacifenacin	ZINC000001554383	-11.4	n.a.	overactive bladder	Sodium channel protein type XI alpha subunit	oral	481.52	no	n.a.	yes, not approved	-
	2	Ar-12	ZINC000003960083	-11.2	n.a.	lymphoma	3-phosphoinositide dependent protein kinase-1	oral	460.46	no	insoluble in water	yes, not approved	-
	3	Aleplasinin	ZINC000013580622	-11.2	n.a.	Alzheimer's disease	Plasminogen activator inhibitor-1	oral	425.53	no	insoluble in water	yes, not approved	-
	4	Tradipitant	ZINC000043194077	-11.1	n.a.	atopic eczema, alcohol dependence, social anxiety disorder	Neurokinin 1 receptor	oral	587.91	no	practically insoluble in water	yes, not approved	-
	5	Tadalafil	ZINC000008204642	-11	ADCIRCA, Cialis	congestive heart failure, Glucose intolerance, multiple myeloma	Phosphodiesterase 5A	oral	389.41	yes	poorly soluble	yes, prescription	irritant
DN8666_c0_g1	1	Dihydroergotamine	ZINC000003978005	-8.2	D.H.E. 45, DIERGO, DIHYDERGOT, DIHYDROERGOTAMINE MESYLATE, TONOPAN	migraine disorder	Serotonin 1d (5-HT1d) receptor	topical (or injection)	583.69	no	very poorly soluble in water	yes, prescription	-
	2	Itriglumide	ZINC000001544617	-8	n.a.	Obstructive Sleep Apnea (OSA) syndrome	Cholecystokinin B receptor	oral	526.68	no	n.a.	yes, not approved	-
	3	Orvepitant	ZINC000056898864	-8	n.a.	depressive disorder	Neurokinin 1 receptor	oral	628.63	no	water-soluble	yes, not approved	-
	4	Entrectinib	ZINC000043204146	-7.8	ROZLYTREK	various cancer/tumor forms	Proto-oncogene tyrosine-protein kinase ROS	oral	560.65	no	poorly water soluble	yes, prescription	-
	5	Netupitant	ZINC000011681563	-7.8	Akynzeo	Chemotherapy-induced nausea and vomiting	Neurokinin 1 receptor	oral (or injection)	578.6	no	poorly water soluble	yes, prescription	-
DN8750_c0_g1	1	Piketoprofen	ZINC000001846243	-9.9	n.a.	Arthralgia, Myalgia	Histamine H2 receptor	n.a.	344.41	yes	n.a.	yes, not approved	-
	2	Cinacalcet	ZINC000001550499	-9.6	Sensipar	parathyroid disease, Hypophosphatemic rickets, chronic kidney disease	Calcium sensing receptor	oral	357.42	no	poorly water soluble	yes, prescription	irritant, health hazard
	3	Sarizotan	ZINC000000021067	-9.5	n.a.	Parkinson's disease, Rett syndrome	Dopamine D4 receptor	oral	348.42	yes	n.a.	yes, not approved	-
	4	Solabegron	ZINC000001547346	-9.4	n.a.	overactive bladder	Beta-3 adrenergic receptor	oral	410.9	yes	insoluble in water	yes, not approved	-
	5	Flavoxate	ZINC000000608382	-9.2	FLAVOXATE HYDROCHLORIDE, Urispas, URISPAS 200	Polyuria, Urinary incontinence	Phosphodiesterases	oral	391.47	yes	insoluble in water	yes, prescription	-
DN8763_c0_g1	1	R428	ZINC000051951669	-11.8	n.a.	myelodysplastic syndrome, Central Nervous System Neoplasm	Tyrosine-protein kinase receptor UFO inhibitor	oral	506.66	no	water-soluble	yes, not approved	-
	2	Lifitegrast	ZINC000084668739	-10.9	XIIDRA	eye disease, allergic conjunctivitis	Integrin alpha-L/beta-2 (LFA-1)	topical	615.49	no	soluble in water	yes, prescription	health hazard
	3	Ubrogepant	ZINC000095598454	-10.8	UBRELVY	migraine disorder	Dipeptidyl peptidase IX	oral	549.55	no	practically insoluble in water	yes, prescription	-
	4	Anatibant	ZINC000053261548	-10.8	n.a.	traumatic brain injury	Bradykinin B2 receptor	injection	711.67	no	very poorly soluble in water	yes, not approved	-
	5	Mk3207	ZINC000043203371	-10.7	n.a.	migraine disorder	Calcitonin gene-related peptide type 1 receptor	oral	557.6	no	n.a.	yes, not approved	-
DN9169_c0_g2	1	Tadalafil	ZINC000000538404	-9.2	ADCIRCA, Cialis	congestive heart failure, Glucose intolerance, multiple myeloma	Phosphodiesterase 5A	oral	389.41	yes	poorly soluble	yes, prescription	irritant
	2	Loratadine	ZINC000000537931	-9.2	CLARITIN HIVES RELIEF REDITAB, CLARITIN REDITABS, CLARITYN, CLARITYNE, CLARITYN RAPIDE, HAY-RITE, LORATADINE, LORATADINE REDIDOSE, ROLETRA	multiple myeloma, atopic eczema, asthma	Histamine H1 receptor	oral	382.89	yes	poorly water soluble	yes, over the counter	irritant, health hazard, environmental hazard
	3	Quinotolast	ZINC000000002018	-8.9	n.a.	n.a.	n.a.	n.a.	348.32	yes	n.a.	yes, not approved	-
	4	Rupatadine	ZINC000000598829	-8.8	n.a.	rheumatoid arthritis, Mastocytosis, urticaria, allergy	Histamine H1 receptor, Platelet activating factor receptor	oral	415.97	no	insoluble in water	yes, prescription	irritant
	5	Tetrazolast	ZINC000000004014	-8.8	n.a.	Anti-asthmatic	Coagulation factor X	n.a.	238.21	yes	n.a.	yes, not approved	-
DN9190_c0_g2	1	Fluazuron	ZINC000002570819	-12.9	n.a.	broad spectrum antiparasitic substance used to control ticks	Chitin synthesis inhibitor	n.a.	506.21	no	poorly soluble	yes, freely	environmental hazard
	2	Dalvastatin	ZINC000002020500	-12.1	n.a.	n.a.	Estradiol 17-beta-dehydrogenase 3	n.a.	386.51	no	n.a.	yes, not approved	-
	3	Nilotinib	ZINC000006716957	-12	TASIGNA	Gastrointestinal stromal tumor, Parkinson's disease	Tyrosine-protein kinase ABL	oral	529.53	yes	very slightly soluble in water	yes, prescription	irritant, health hazard, environmental hazard
	4	Radotinib	ZINC000059749972	-12	n.a.	chronic myelogenous leukemia, Parkinson's disease	Bcr/Abl fusion protein	oral	530.51	no	insoluble in water	yes, not approved	-
	5	Antrafenine	ZINC000053073961	-11.8	Stakane	anti-inflammatory	Prostaglandin-H2 D-isomerase	oral	588.55	no	insoluble in water	yes, approved but withdrawn	-
DN9257_c0_g1	1	Heliomycin	ZINC000100150837	-9.1	n.a.	n.a.	Microtubule-associated protein 2	n.a.	376.36	yes	low aqueous solubility	yes, not approved	-
	2	Omipalisib	ZINC000043208634	-9	n.a.	cancer, neoplasm, idiopathic pulmonary fibrosis	Serine/threonine-protein kinase mTOR	oral	505.51	no	insoluble in water	yes, not approved	acute toxic, health hazard
	3	Androisoxazole	ZINC000013640952	-8.6	Androxan, Neo-Ponden, Neo-Pondus	anabolic-androgenic steroid	Neuronal acetylcholine receptor; alpha4/beta4	oral	329.48	yes	n.a.	yes, not approved	-
	4	Icopezil-maleate	ZINC000000537848	-8.6	n.a.	n.a.	Human herpes virus 5 capsid protein P40	n.a.	491.54	yes	n.a.	yes, not approved	-
	5	Bagrosin	ZINC000026663185	-8.6	n.a.	n.a.	Microtubule-associated protein 2	n.a.	290.32	yes	n.a.	yes, not approved	-
DN9257_c0_g2	1	Heliomycin	ZINC000100150837	-8.8	n.a.	n.a.	Microtubule-associated protein 2	n.a.	376.36	yes	low aqueous solubility	yes, not approved	-
	2	Adapalene	ZINC000003784182	-8.7	ADAPALENE, Differin	acne	Retinoic acid receptor	topical	412.53	no	insoluble in water	yes, over the counter	irritant, health hazard
	3	Tivantinib	ZINC000100016063	-8.6	n.a.	various cancer/tumor forms	inhibitor of hepatocyte growth factor receptor	oral	369.42	yes	poorly soluble	yes, not approved	-
	4	Proscillaridin	ZINC000008214665	-8.5	TALUSIN, Tradenal	cardiovascular disease	Human herpes virus 5 capsid protein P40	injection	530.66	no	very poorly soluble in water	yes, prescription	acute toxic
	5	Amg-900	ZINC000043208325	-8.4	n.a.	myeloid leukemia	Serine/threonine-protein kinase Aurora	oral	503.59	no	insoluble in water	yes, not approved	-
DN9290_c0_g1	1	Hydroxystilbamidine	ZINC000000001547	-5	HYDROXYSTILBAMIDINE ISETHIONATE	nonprogressive blastomycosis of the skin, and pulmonary or systemic blastomycosis	NUCLEIC-ACID	injection	280.33	yes	water-soluble	yes, approved but discontinued	-
	2	Pentostatin	ZINC000004771864	-4.9	Nipent, PENTOSTATIN	graft versus host disease, various cancers	Adenosine deaminase	injection	268.27	yes	freely soluble in water	yes, approved but discontinued	acute toxic
	3	Profexalone	ZINC000002019922	-4.9	n.a.	n.a.	Glycine transporter 1	n.a.	248.28	yes	n.a.	yes, not approved	-
	4	Tiopinac	ZINC000000002179	-4.8	n.a.	n.a.	Carbonic anhydrase II	n.a.	284.34	yes	n.a.	yes, not approved	-
	5	Diminazene	ZINC000003830706	-4.8	Berenil, Pirocide, Ganasag, Azidin	antiparasitic agent and a trypanocidal drug	HTH-type transcriptional regulator QacR, trypsin-1, amiloride-sensitive amine oxidase [copper-containing], mitochondrial peroxiredoxin-5	injection	281.32	yes	water-soluble	yes, prescription	irritant, health hazard
DN9499_c0_g1	-	-	-	-	-	-	-	-	-	-	-	-	-
DN9506_c0_g1	-	-	-	-	-	-	-	-	-	-	-	-	-
DN9646_c0_g1	-	-	-	-	-	-	-	-	-	-	-	-	-
DN9650_c0_g1	1	Mk3207	ZINC000043203371	-7.2	n.a.	migraine disorder	Calcitonin gene-related peptide type 1 receptor	oral	557.6	no	n.a.	yes, not approved	-
	2	Tivantinib	ZINC000100016063	-6.9	n.a.	various cancer/tumor forms	inhibitor of hepatocyte growth factor receptor	oral	369.42	yes	poorly soluble	yes, not approved	-
	3	Fosdagrocorat	ZINC000103298102	-6.9	n.a.	rheumatoid arthritis	Glucocorticoid receptor	oral	574.54	no	very poorly soluble in water	yes, not approved	-
	4	Rimegepant	ZINC000068267814	-6.9	NURTEC ODT	psoriasis, migraine disorder, trigeminal neuralgia	Calcitonin gene-related peptide type 1 receptor	oral	534.57	no	sparingly soluble in aqueous buffers	yes, prescription	health hazard
	5	Mosapramine	ZINC000000597691	-6.7	Cremin	psychosis	dopamine antagonist	oral	479.07	yes	n.a.	yes, prescription	-
DN9684_c0_g1	1	Etoposide	ZINC000079216638	-9.4	ETOPOSIDE, TOPOSAR, Vepesid	various cancer/tumor forms	DNA topoisomerase II	oral (or injection)	588.56	no	poorly soluble	yes, prescription	irritant, health hazard
	2	Heliomycin	ZINC000100150837	-9.2	n.a.	n.a.	Microtubule-associated protein 2	n.a.	376.36	yes	low aqueous solubility	yes, not approved	-
	3	Zosuquidar	ZINC000100029945	-9.2	n.a.	myelodysplastic syndrome, leukemia	P-glycoprotein 1	injection	527.62	no	water-soluble	yes, not approved	-
	4	Lumacaftor	ZINC000064033452	-9.2	Lumacaftor, LUMACAFTOR, VRT 826809, VRT-826809, VX 809, VX-809	Cystic fibrosis, liver disease	Cystic fibrosis transmembrane conductance regulator	oral	452.41	yes	insoluble in water	yes, prescription	corrosive, irritant, acute toxic, health hazard
	5	Mk3207	ZINC000103760984	-9.1	n.a.	migraine disorder	Calcitonin gene-related peptide type 1 receptor	oral	557.6	no	n.a.	yes, not approved	-
DN9945_c3_g3	-	-	-	-	-	-	-	-	-	-	-	-	-
DN9948_c0_g1	1	Aleplasinin	ZINC000013580622	-6.3	n.a.	Alzheimer's disease	Plasminogen activator inhibitor-1	oral	425.53	no	insoluble in water	yes, not approved	-
	2	Pranazepide	ZINC000003798924	-6	n.a.	pancreatitis or gastrointestinal disorders	Estradiol 17-beta-dehydrogenase 3	oral	438.454	yes	n.a.	yes, not approved	-
	3	Tarazepide	ZINC000002015955	-5.8	n.a.	n.a.	Estradiol 17-beta-dehydrogenase 3	n.a.	448.53	yes	insoluble in water	yes, not approved	-
	4	Flezelastine	ZINC000003785445	-5.6	n.a.	n.a.	Prostaglandin E synthase	n.a.	455.58	no	n.a.	yes, not approved	-
	5	Xaliproden	ZINC000000577115	-5.6	n.a.	colorectal neoplasm, Alzheimer's disease	Serotonin 1a (5-HT1a) receptor	oral	381.44	no	insoluble in water	yes, not approved	-
DN9950_c1_g1	1	Nilotinib	ZINC000006716957	-7	TASIGNA	Gastrointestinal stromal tumor, Parkinson's disease	Tyrosine-protein kinase ABL	oral	529.53	yes	very slightly soluble in water	yes, prescription	irritant, health hazard, environmental hazard
	2	Radotinib	ZINC000059749972	-6.9	n.a.	chronic myelogenous leukemia, Parkinson's disease	Bcr/Abl fusion protein	oral	530.51	no	insoluble in water	yes, not approved	-
	3	R428	ZINC000051951669	-6.7	n.a.	myelodysplastic syndrome, Central Nervous System Neoplasm	Tyrosine-protein kinase receptor UFO inhibitor	oral	506.66	no	water-soluble	yes, not approved	-
	4	Mk3207	ZINC000103760984	-6.6	n.a.	migraine disorder	Calcitonin gene-related peptide type 1 receptor	oral	557.6	no	n.a.	yes, not approved	-
	5	Bifeprunox	ZINC000052971454	-6.6	n.a.	Psychotic Disorders, Schizophrenia	agonist to dopamine and serotonin receptors	oral	385.47	yes	n.a.	yes, not approved	-
